# Supplementary material for: Bis[μ-4,4′,6,6′-tetra­chloro-2,2′-(piperazine-1,4-diyldimethyl­ene)diphenolato]dicopper(II)
Source: Acta Crystallogr Sect E Struct Rep Online. 2009 Nov 28;65(Pt 12):m1685–6. doi: 10.1107/S1600536809049800 (PMC2971750; doi:10.1107/S1600536809049800)
Supplement: Supplementary file 1 [file e-65-m1685-sup1.cif]

##############################################################################
###                                                                        ###
###        Electronic paper (Acta Crystallographica Section E)             ###
###                                                                        ###
##############################################################################
#                                                                            #
# This CIF contains the data in a paper accepted for publication in Acta     #
# Crystallographica Section E. It conforms to the requirements of Notes      #
# for Authors for Section E, and has been peer reviewed under the auspices   #
# of the IUCr Commission on Journals.                                        #
#                                                                            #
# Full details of the Crystallographic Information File format               #
# are given in the paper "The Crystallographic Information File (CIF):       #
# a New Standard Archive File for Crystallography" by S. R. Hall, F. H.      #
# Allen and I. D. Brown [Acta Cryst. (1991), A47, 655-685].                  #
#                                                                            #
# The current version of the core CIF dictionary is obtainable from          #
# ftp://ftp.iucr.org/pub/cif_core.dic. The current version number is 2.4.    #
#                                                                            #
# Software is freely available for graphical display of the structure(s) in  #
# this CIF.  For information consult the CIF home page http://www.iucr.org/  #
# cif/home.html                                                              #
#                                                                            #
# This file may be used for bona fide research purposes within the           #
# scientific community so long as proper attribution is given to the journal # 
# article from which it was obtained.                                        #
#                                                                            #
##############################################################################
                                             
data_global
_audit_creation_method     'by CrystalStructure 3.8'
_journal_date_recd_electronic     2009-11-05
_journal_date_accepted     2009-11-20
_journal_name_full     'Acta Crystallographica, Section E'
_journal_year     2009
_journal_volume     65
_journal_issue     12
_journal_page_first     m1685
_journal_page_last     m1686
_journal_paper_category     QM
_journal_coeditor_code     FK2007
_publ_contact_author_name
;
  Dr Koji Kubono
;
_publ_contact_author_address
;
Division of Natural Sciences
Osaka Kyoiku University
Kashiwara, Osaka 582-8582
Japan
;
_publ_contact_author_email     kubono@cc.osaka-kyoiku.ac.jp
_publ_contact_author_fax     '(+81)72-978-3652'
_publ_contact_author_phone     '(+81)72-978-3653'
_publ_section_title
;\
Bis[\m-4,4',6,6'-tetrachloro-2,2'-(piperazine-1,4-diyldimethylene)diphenolato]\
dicopper(II)
;
loop_
    _publ_author_name
    _publ_author_address
    'Kubono, Koji'
;
Division of Natural Sciences
Osaka Kyoiku University
Kashiwara, Osaka 582-8582
Japan
;
    'Noshita, Chisato'
;
Division of Natural Sciences
Osaka Kyoiku University
Kashiwara, Osaka 582-8582
Japan
;
    'Tani, Keita'
;
Division of Natural Sciences
Osaka Kyoiku University
Kashiwara, Osaka 582-8582
Japan
;
    'Yokoi, Kunihiko'
;
Division of Natural Sciences
Osaka Kyoiku University
Kashiwara, Osaka 582-8582
Japan
;
data_I
_chemical_name_systematic
;
Bis[\m-4,4',6,6'-tetrachloro-2,2'-(piperazine-1,4-
diyldimethylene)diphenolato]dicopper(II)
;
_chemical_formula_moiety     'C36 H32 Cl8 Cu2 N4 O4'
_chemical_formula_sum     'C36 H32 Cl8 Cu2 N4 O4'
_chemical_formula_iupac     '[Cu2 (C18 H16 Cl4 N2 O2)2]'
_chemical_formula_weight     995.36
_chemical_melting_point     ?
_symmetry_cell_setting     monoclinic
_symmetry_space_group_name_H-M     'C 2/c'
_symmetry_space_group_name_Hall     '-C 2yc'
loop_
    _symmetry_equiv_pos_site_id
    _symmetry_equiv_pos_as_xyz
    1 '+X,+Y,+Z'
    2 '-X,+Y,1/2-Z'
    3 '-X,-Y,-Z'
    4 '+X,-Y,1/2+Z'
    5 '1/2+X,1/2+Y,+Z'
    6 '1/2-X,1/2+Y,1/2-Z'
    7 '1/2-X,1/2-Y,-Z'
    8 '1/2+X,1/2-Y,1/2+Z'
_cell_length_a     20.1772(18)
_cell_length_b     15.3901(18)
_cell_length_c     15.1397(14)
_cell_angle_alpha     90.0000
_cell_angle_beta     121.140(6)
_cell_angle_gamma     90.0000
_cell_volume     4023.9(7)
_cell_formula_units_Z     4
_cell_measurement_reflns_used     25
_cell_measurement_theta_min     13.4
_cell_measurement_theta_max     14.9
_cell_measurement_temperature     296(2)
_exptl_crystal_description     'column'
_exptl_crystal_colour     'dark-green'
_exptl_crystal_size_max     0.20
_exptl_crystal_size_mid     0.08
_exptl_crystal_size_min     0.07
_exptl_crystal_density_diffrn     1.643
_exptl_crystal_density_meas     ?
_exptl_crystal_density_method     'not measured'
_exptl_crystal_F_000     2008.00
_exptl_absorpt_coefficient_mu     1.633
_exptl_absorpt_correction_type     psi-scan
_exptl_absorpt_process_details     '(North <i>et al.</i>,  1968)'
_exptl_absorpt_correction_T_min     0.855
_exptl_absorpt_correction_T_max     0.892
_diffrn_ambient_temperature     296(2)
_diffrn_radiation_type     'Mo K\a'
_diffrn_radiation_wavelength     0.71069
_diffrn_measurement_device_type     'Rigaku AFC-7R'
_diffrn_measurement_method     \w-2\q
_diffrn_reflns_number     4759
_diffrn_reflns_av_R_equivalents     0.046
_diffrn_reflns_theta_max     27.50
_diffrn_reflns_theta_full     27.50
_diffrn_measured_fraction_theta_max     1.000
_diffrn_measured_fraction_theta_full     1.000
_diffrn_reflns_limit_h_min     0
_diffrn_reflns_limit_h_max     26
_diffrn_reflns_limit_k_min     0
_diffrn_reflns_limit_k_max     19
_diffrn_reflns_limit_l_min     -19
_diffrn_reflns_limit_l_max     16
_diffrn_standards_number     3
_diffrn_standards_interval_count     150
_diffrn_standards_decay_%     0.67
_refine_special_details
;
Refinement of <i>F</i>^2^ against ALL reflections. The weighted <i>R</i>-factor
<i>wR</i> and goodness of fit <i>S</i> are based on <i>F</i>^2^, conventional
<i>R</i>-factors <i>R</i> are based on <i>F</i>, with <i>F</i> set to zero for
negative <i>F</i>^2^. The threshold expression of <i>F</i>^2^ >
\s(<i>F</i>^2^) is used only for calculating <i>R</i>-factors(gt) <i>etc</i>.
and is not relevant to the choice of reflections for refinement.
<i>R</i>-factors based on <i>F</i>^2^ are statistically about twice as large
as those based on <i>F</i>, and <i>R</i>- factors based on ALL data will be
even larger.
;
_reflns_number_total     4634
_reflns_number_gt     2574
_reflns_threshold_expression     I>2sigma(I)
_refine_ls_structure_factor_coef     Fsqd
_refine_ls_R_factor_gt     0.0405
_refine_ls_wR_factor_ref     0.1187
_refine_ls_goodness_of_fit_ref     0.994
_refine_ls_number_reflns     4634
_refine_ls_number_parameters     245
_refine_ls_hydrogen_treatment     constr
_refine_ls_weighting_scheme     calc
_refine_ls_weighting_details
                    'w = 1/[\s^2^(Fo^2^)+(0.0378P)^2^] where P=(Fo^2^+2Fc^2^)/3'
_refine_ls_shift/su_max     ?
_refine_ls_shift/su_max_lt     0.001
_refine_diff_density_max     0.37
_refine_diff_density_min     -0.39
_refine_ls_extinction_method     none
_refine_ls_extinction_coef     ?
loop_
    _atom_type_symbol
    _atom_type_description
    _atom_type_scat_dispersion_real
    _atom_type_scat_dispersion_imag
    _atom_type_scat_source
    'C' 'C' 0.003 0.002
;
International Tables for Crystallography
(1992, Vol. C, Tables 4.2.6.8 and 6.1.1.4)
;
    'H' 'H' 0.000 0.000
;
International Tables for Crystallography
(1992, Vol. C, Table 6.1.1.4)
;
    'Cl' 'Cl' 0.148 0.159
;
International Tables for Crystallography
(1992, Vol. C, Tables 4.2.6.8 and 6.1.1.4)
;
    'Cu' 'Cu' 0.320 1.265
;
International Tables for Crystallography
(1992, Vol. C, Tables 4.2.6.8 and 6.1.1.4)
;
    'N' 'N' 0.006 0.003
;
International Tables for Crystallography
(1992, Vol. C, Tables 4.2.6.8 and 6.1.1.4)
;
    'O' 'O' 0.011 0.006
;
International Tables for Crystallography
(1992, Vol. C, Tables 4.2.6.8 and 6.1.1.4)
;
_computing_data_collection     'WinAFC (Rigaku/MSC, 2006)'
_computing_cell_refinement     'WinAFC (Rigaku/MSC, 2006)'
_computing_data_reduction     'CrystalStructure (Rigaku/MSC, 2006)'
_computing_structure_solution     'SIR92 (Altomare <i>et al.</i>,  1993)'
_computing_structure_refinement     'SHELXL97 (Sheldrick, 2008)'
_computing_molecular_graphics     'PLATON (Spek, 2009)'
_computing_publication_material     'CrystalStructure (Rigaku/MSC, 2006)'
loop_
    _atom_site_type_symbol
    _atom_site_label
    _atom_site_fract_x
    _atom_site_fract_y
    _atom_site_fract_z
    _atom_site_U_iso_or_equiv
    _atom_site_adp_type
    _atom_site_calc_flag
    _atom_site_refinement_flags
    _atom_site_occupancy
    _atom_site_disorder_assembly
    _atom_site_disorder_group
    Cu Cu1 0.23572(3) 0.25394(3) 0.09411(4) 0.03688(13) Uani d . 1.00 . .
    Cl Cl1 0.42437(6) 0.45428(7) 0.29614(8) 0.0506(2) Uani d . 1.00 . .
    Cl Cl2 0.41605(8) 0.34818(11) 0.62836(9) 0.0812(4) Uani d . 1.00 . .
    Cl Cl3 -0.07156(8) 0.53920(10) -0.17092(12) 0.0863(4) Uani d . 1.00 . .
    Cl Cl4 0.23821(7) 0.53026(7) 0.00693(10) 0.0645(3) Uani d . 1.00 . .
    O O1 0.33424(16) 0.29710(19) 0.1996(2) 0.0490(7) Uani d . 1.00 . .
    O O2 0.21681(15) 0.33844(16) -0.01288(19) 0.0391(6) Uani d . 1.00 . .
    N N1 0.22348(19) 0.1741(2) 0.1911(2) 0.0421(7) Uani d . 1.00 . .
    N N2 0.12414(18) 0.2118(2) 0.0166(2) 0.0381(7) Uani d . 1.00 . .
    C C1 0.3513(2) 0.3070(2) 0.2952(2) 0.0384(8) Uani d . 1.00 . .
    C C2 0.3933(2) 0.3796(2) 0.3535(2) 0.0356(8) Uani d . 1.00 . .
    C C3 0.4129(2) 0.3920(2) 0.4540(3) 0.0427(9) Uani d . 1.00 . .
    C C4 0.3895(2) 0.3322(3) 0.4996(3) 0.0497(10) Uani d . 1.00 . .
    C C5 0.3496(2) 0.2591(2) 0.4474(3) 0.0498(10) Uani d . 1.00 . .
    C C6 0.3311(2) 0.2455(2) 0.3472(3) 0.0421(8) Uani d . 1.00 . .
    C C7 0.2937(2) 0.1606(2) 0.2929(3) 0.0494(10) Uani d . 1.00 . .
    C C8 0.1593(2) 0.2145(3) 0.1957(3) 0.0550(11) Uani d . 1.00 . .
    C C9 0.0965(2) 0.2379(2) 0.0862(3) 0.0498(10) Uani d . 1.00 . .
    C C10 0.1323(2) 0.1156(2) 0.0214(3) 0.0493(10) Uani d . 1.00 . .
    C C11 0.1958(2) 0.0924(2) 0.1308(3) 0.0509(10) Uani d . 1.00 . .
    C C12 0.0751(2) 0.2445(2) -0.0894(3) 0.0440(9) Uani d . 1.00 . .
    C C13 0.0784(2) 0.3422(2) -0.0909(3) 0.0435(9) Uani d . 1.00 . .
    C C14 0.0111(2) 0.3904(3) -0.1272(3) 0.0548(11) Uani d . 1.00 . .
    C C15 0.0140(2) 0.4794(3) -0.1254(3) 0.0582(11) Uani d . 1.00 . .
    C C16 0.0832(2) 0.5220(3) -0.0846(3) 0.0588(12) Uani d . 1.00 . .
    C C17 0.1506(2) 0.4743(2) -0.0473(3) 0.0474(9) Uani d . 1.00 . .
    C C18 0.1510(2) 0.3828(2) -0.0497(3) 0.0393(8) Uani d . 1.00 . .
    H H1 0.4417 0.4403 0.4907 0.051 Uiso c R 1.00 . .
    H H2 0.3350 0.2185 0.4797 0.060 Uiso c R 1.00 . .
    H H3 0.3308 0.1272 0.2844 0.059 Uiso c R 1.00 . .
    H H4 0.2805 0.1271 0.3359 0.059 Uiso c R 1.00 . .
    H H5 0.1772 0.2662 0.2383 0.066 Uiso c R 1.00 . .
    H H6 0.1391 0.1743 0.2255 0.066 Uiso c R 1.00 . .
    H H7 0.0488 0.2076 0.0675 0.060 Uiso c R 1.00 . .
    H H8 0.0865 0.2999 0.0808 0.060 Uiso c R 1.00 . .
    H H9 0.1462 0.0957 -0.0277 0.059 Uiso c R 1.00 . .
    H H10 0.0839 0.0884 0.0049 0.059 Uiso c R 1.00 . .
    H H11 0.1756 0.0535 0.1618 0.061 Uiso c R 1.00 . .
    H H12 0.2381 0.0634 0.1300 0.061 Uiso c R 1.00 . .
    H H13 0.0221 0.2259 -0.1168 0.053 Uiso c R 1.00 . .
    H H14 0.0929 0.2206 -0.1329 0.053 Uiso c R 1.00 . .
    H H15 -0.0361 0.3622 -0.1529 0.066 Uiso c R 1.00 . .
    H H16 0.0849 0.5824 -0.0820 0.070 Uiso c R 1.00 . .
loop_
    _atom_site_aniso_label
    _atom_site_aniso_U_11
    _atom_site_aniso_U_22
    _atom_site_aniso_U_33
    _atom_site_aniso_U_12
    _atom_site_aniso_U_13
    _atom_site_aniso_U_23
    Cu1 0.0394(2) 0.0371(2) 0.0428(2) -0.0113(2) 0.0273(2) -0.0080(2)
    Cl1 0.0544(6) 0.0427(5) 0.0575(6) -0.0089(4) 0.0308(5) -0.0021(4)
    Cl2 0.0865(9) 0.1165(12) 0.0375(6) 0.0042(8) 0.0298(6) -0.0045(7)
    Cl3 0.0662(8) 0.0757(9) 0.0988(11) 0.0224(7) 0.0297(7) -0.0121(8)
    Cl4 0.0670(7) 0.0423(6) 0.0935(9) -0.0160(5) 0.0482(7) -0.0237(6)
    O1 0.0489(16) 0.0635(19) 0.0403(15) -0.0248(14) 0.0272(13) -0.0149(14)
    O2 0.0414(14) 0.0367(14) 0.0448(15) -0.0073(12) 0.0263(12) -0.0059(12)
    N1 0.0474(19) 0.0402(19) 0.0470(19) -0.0135(14) 0.0304(16) -0.0111(15)
    N2 0.0384(17) 0.0362(16) 0.0497(19) -0.0090(14) 0.0298(16) -0.0095(15)
    C1 0.0337(19) 0.045(2) 0.037(2) -0.0012(16) 0.0183(16) -0.0034(17)
    C2 0.0314(18) 0.0345(19) 0.038(2) 0.0022(15) 0.0159(16) -0.0009(16)
    C3 0.037(2) 0.039(2) 0.043(2) 0.0103(17) 0.0138(18) -0.0039(18)
    C4 0.046(2) 0.064(2) 0.035(2) 0.015(2) 0.0181(19) 0.003(2)
    C5 0.046(2) 0.060(2) 0.046(2) 0.005(2) 0.025(2) 0.011(2)
    C6 0.043(2) 0.042(2) 0.045(2) -0.0020(19) 0.0247(18) -0.0021(19)
    C7 0.058(2) 0.040(2) 0.055(2) -0.0046(19) 0.032(2) 0.0053(19)
    C8 0.054(2) 0.068(3) 0.059(2) -0.009(2) 0.041(2) -0.012(2)
    C9 0.049(2) 0.050(2) 0.068(2) -0.004(2) 0.043(2) -0.011(2)
    C10 0.045(2) 0.040(2) 0.066(2) -0.0138(18) 0.031(2) -0.016(2)
    C11 0.064(2) 0.031(2) 0.066(2) -0.0147(19) 0.039(2) -0.0104(19)
    C12 0.038(2) 0.045(2) 0.051(2) -0.0141(19) 0.0248(18) -0.017(2)
    C13 0.042(2) 0.046(2) 0.040(2) -0.0026(18) 0.0205(18) -0.0064(18)
    C14 0.040(2) 0.063(3) 0.057(2) -0.006(2) 0.022(2) -0.014(2)
    C15 0.055(2) 0.056(2) 0.055(2) 0.012(2) 0.023(2) -0.007(2)
    C16 0.072(3) 0.039(2) 0.069(3) -0.001(2) 0.038(2) -0.009(2)
    C17 0.050(2) 0.043(2) 0.055(2) -0.0035(19) 0.031(2) -0.011(2)
    C18 0.045(2) 0.036(2) 0.040(2) -0.0041(17) 0.0241(18) -0.0073(17)
_geom_special_details
;
All e.s.d.'s (except the e.s.d. in the dihedral angle between two l.s. planes)
are estimated using the full covariance matrix. The cell e.s.d.'s are taken
into account individually in the estimation of e.s.d.'s in distances, angles
and torsion angles; correlations between e.s.d.'s in cell parameters are only
used when they are defined by crystal symmetry. An approximate (isotropic)
treatment of cell e.s.d.'s is used for estimating e.s.d.'s involving l.s.
planes.
;
loop_
    _geom_bond_atom_site_label_1
    _geom_bond_atom_site_label_2
    _geom_bond_site_symmetry_1
    _geom_bond_site_symmetry_2
    _geom_bond_distance
    _geom_bond_publ_flag
    Cu1 O1 . . 1.913(2) yes
    Cu1 O2 . . 1.955(2) yes
    Cu1 O2 . 7_555 2.381(3) yes
    Cu1 N1 . . 2.026(4) yes
    Cu1 N2 . . 2.033(3) yes
    Cl1 C2 . . 1.740(4) no
    Cl2 C4 . . 1.751(4) no
    Cl3 C15 . . 1.752(5) no
    Cl4 C17 . . 1.744(4) no
    O1 C1 . . 1.313(5) no
    O2 C18 . . 1.332(4) no
    N1 C7 . . 1.472(4) no
    N1 C8 . . 1.470(7) no
    N1 C11 . . 1.484(5) no
    N2 C9 . . 1.479(7) no
    N2 C10 . . 1.487(4) no
    N2 C12 . . 1.472(4) no
    C1 C2 . . 1.406(4) no
    C1 C6 . . 1.419(6) no
    C2 C3 . . 1.373(6) no
    C3 C4 . . 1.372(7) no
    C4 C5 . . 1.373(5) no
    C5 C6 . . 1.378(6) no
    C6 C7 . . 1.519(5) no
    C8 C9 . . 1.521(5) no
    C10 C11 . . 1.523(5) no
    C12 C13 . . 1.505(5) no
    C13 C14 . . 1.387(6) no
    C13 C18 . . 1.408(5) no
    C14 C15 . . 1.371(6) no
    C15 C16 . . 1.368(7) no
    C16 C17 . . 1.383(6) no
    C17 C18 . . 1.409(5) no
    C3 H1 . . 0.930 no
    C5 H2 . . 0.930 no
    C7 H3 . . 0.970 no
    C7 H4 . . 0.970 no
    C8 H5 . . 0.970 no
    C8 H6 . . 0.970 no
    C9 H7 . . 0.970 no
    C9 H8 . . 0.970 no
    C10 H9 . . 0.970 no
    C10 H10 . . 0.970 no
    C11 H11 . . 0.970 no
    C11 H12 . . 0.970 no
    C12 H13 . . 0.970 no
    C12 H14 . . 0.970 no
    C14 H15 . . 0.930 no
    C16 H16 . . 0.930 no
loop_
    _geom_angle_atom_site_label_1
    _geom_angle_atom_site_label_2
    _geom_angle_atom_site_label_3
    _geom_angle_site_symmetry_1
    _geom_angle_site_symmetry_2
    _geom_angle_site_symmetry_3
    _geom_angle
    _geom_angle_publ_flag
    O1 Cu1 O2 . . . 97.69(11) yes
    O1 Cu1 O2 . . 7_555 96.68(12) yes
    O1 Cu1 N1 . . . 93.97(12) yes
    O1 Cu1 N2 . . . 162.75(17) no
    O2 Cu1 O2 . . 7_555 85.84(11) yes
    O2 Cu1 N1 . . . 163.66(13) no
    O2 Cu1 N2 . . . 92.90(12) yes
    O2 Cu1 N1 7_555 . . 104.18(13) yes
    O2 Cu1 N2 7_555 . . 97.64(12) yes
    N1 Cu1 N2 . . . 73.22(13) yes
    Cu1 O1 C1 . . . 121.8(3) no
    Cu1 O2 Cu1 . . 7_555 94.16(10) no
    Cu1 O2 C18 . . . 114.4(3) no
    Cu1 O2 C18 7_555 . . 132.1(2) no
    Cu1 N1 C7 . . . 115.6(3) no
    Cu1 N1 C8 . . . 102.7(2) no
    Cu1 N1 C11 . . . 102.5(2) no
    C7 N1 C8 . . . 113.9(3) no
    C7 N1 C11 . . . 112.1(2) no
    C8 N1 C11 . . . 109.0(3) no
    Cu1 N2 C9 . . . 102.5(2) no
    Cu1 N2 C10 . . . 103.1(2) no
    Cu1 N2 C12 . . . 116.0(2) no
    C9 N2 C10 . . . 107.9(3) no
    C9 N2 C12 . . . 113.3(3) no
    C10 N2 C12 . . . 112.8(3) no
    O1 C1 C2 . . . 120.9(4) no
    O1 C1 C6 . . . 123.2(3) no
    C2 C1 C6 . . . 115.8(3) no
    Cl1 C2 C1 . . . 117.9(3) no
    Cl1 C2 C3 . . . 119.3(2) no
    C1 C2 C3 . . . 122.7(4) no
    C2 C3 C4 . . . 119.2(3) no
    Cl2 C4 C3 . . . 118.7(3) no
    Cl2 C4 C5 . . . 120.4(4) no
    C3 C4 C5 . . . 120.8(4) no
    C4 C5 C6 . . . 120.2(4) no
    C1 C6 C5 . . . 121.2(3) no
    C1 C6 C7 . . . 118.5(4) no
    C5 C6 C7 . . . 120.2(4) no
    N1 C7 C6 . . . 112.6(3) no
    N1 C8 C9 . . . 107.8(4) no
    N2 C9 C8 . . . 107.7(3) no
    N2 C10 C11 . . . 107.3(3) no
    N1 C11 C10 . . . 107.9(3) no
    N2 C12 C13 . . . 110.3(2) no
    C12 C13 C14 . . . 119.9(3) no
    C12 C13 C18 . . . 118.8(3) no
    C14 C13 C18 . . . 121.2(3) no
    C13 C14 C15 . . . 120.3(4) no
    Cl3 C15 C14 . . . 119.7(3) no
    Cl3 C15 C16 . . . 119.6(3) no
    C14 C15 C16 . . . 120.7(4) no
    C15 C16 C17 . . . 119.2(4) no
    Cl4 C17 C16 . . . 118.3(3) no
    Cl4 C17 C18 . . . 119.2(3) no
    C16 C17 C18 . . . 122.5(4) no
    O2 C18 C13 . . . 122.8(3) no
    O2 C18 C17 . . . 121.3(3) no
    C13 C18 C17 . . . 115.9(3) no
    C2 C3 H1 . . . 120.4 no
    C4 C3 H1 . . . 120.4 no
    C4 C5 H2 . . . 119.9 no
    C6 C5 H2 . . . 119.9 no
    N1 C7 H3 . . . 109.1 no
    N1 C7 H4 . . . 109.1 no
    C6 C7 H3 . . . 109.1 no
    C6 C7 H4 . . . 109.1 no
    H3 C7 H4 . . . 107.8 no
    N1 C8 H5 . . . 110.1 no
    N1 C8 H6 . . . 110.1 no
    C9 C8 H5 . . . 110.1 no
    C9 C8 H6 . . . 110.1 no
    H5 C8 H6 . . . 108.4 no
    N2 C9 H7 . . . 110.2 no
    N2 C9 H8 . . . 110.2 no
    C8 C9 H7 . . . 110.2 no
    C8 C9 H8 . . . 110.2 no
    H7 C9 H8 . . . 108.5 no
    N2 C10 H9 . . . 110.3 no
    N2 C10 H10 . . . 110.3 no
    C11 C10 H9 . . . 110.3 no
    C11 C10 H10 . . . 110.3 no
    H9 C10 H10 . . . 108.5 no
    N1 C11 H11 . . . 110.1 no
    N1 C11 H12 . . . 110.1 no
    C10 C11 H11 . . . 110.1 no
    C10 C11 H12 . . . 110.1 no
    H11 C11 H12 . . . 108.4 no
    N2 C12 H13 . . . 109.6 no
    N2 C12 H14 . . . 109.6 no
    C13 C12 H13 . . . 109.6 no
    C13 C12 H14 . . . 109.6 no
    H13 C12 H14 . . . 108.1 no
    C13 C14 H15 . . . 119.8 no
    C15 C14 H15 . . . 119.8 no
    C15 C16 H16 . . . 120.4 no
    C17 C16 H16 . . . 120.4 no
loop_
    _geom_torsion_atom_site_label_1
    _geom_torsion_atom_site_label_2
    _geom_torsion_atom_site_label_3
    _geom_torsion_atom_site_label_4
    _geom_torsion_site_symmetry_1
    _geom_torsion_site_symmetry_2
    _geom_torsion_site_symmetry_3
    _geom_torsion_site_symmetry_4
    _geom_torsion
    _geom_torsion_publ_flag
    O1 Cu1 O2 Cu1 . . . 7_555 96.20(12) ?
    O1 Cu1 O2 C18 . . . . -123.4(2) ?
    O2 Cu1 O1 C1 . . . . 134.9(2) ?
    O1 Cu1 O2 Cu1 . . 7_555 7_555 -97.27(11) ?
    O1 Cu1 O2 C18 . . 7_555 7_555 31.3(3) ?
    O2 Cu1 O1 C1 7_555 . . . -138.5(2) ?
    O1 Cu1 N1 C7 . . . . -12.9(3) ?
    O1 Cu1 N1 C8 . . . . 111.7(2) ?
    O1 Cu1 N1 C11 . . . . -135.2(2) ?
    N1 Cu1 O1 C1 . . . . -33.7(3) ?
    O1 Cu1 N2 C9 . . . . 12.7(5) ?
    O1 Cu1 N2 C10 . . . . -99.3(4) ?
    O1 Cu1 N2 C12 . . . . 136.8(4) ?
    N2 Cu1 O1 C1 . . . . 7.5(5) ?
    O2 Cu1 O2 C18 . . 7_555 7_555 128.6(3) ?
    O2 Cu1 O2 C18 7_555 . . . 140.4(2) ?
    O2 Cu1 N1 C7 . . . . -148.4(3) ?
    O2 Cu1 N1 C8 . . . . -23.8(5) ?
    O2 Cu1 N1 C11 . . . . 89.3(5) ?
    N1 Cu1 O2 Cu1 . . . 7_555 -128.7(4) ?
    N1 Cu1 O2 C18 . . . . 11.7(5) ?
    O2 Cu1 N2 C9 . . . . -115.2(2) ?
    O2 Cu1 N2 C10 . . . . 132.8(3) ?
    O2 Cu1 N2 C12 . . . . 8.9(3) ?
    N2 Cu1 O2 Cu1 . . . 7_555 -97.46(12) ?
    N2 Cu1 O2 C18 . . . . 43.0(2) ?
    O2 Cu1 N1 C7 7_555 . . . 85.0(3) ?
    O2 Cu1 N1 C8 7_555 . . . -150.4(2) ?
    O2 Cu1 N1 C11 7_555 . . . -37.3(2) ?
    N1 Cu1 O2 Cu1 . . 7_555 7_555 166.91(10) ?
    N1 Cu1 O2 C18 . . 7_555 7_555 -64.5(3) ?
    O2 Cu1 N2 C9 7_555 . . . 158.6(2) ?
    O2 Cu1 N2 C10 7_555 . . . 46.6(3) ?
    O2 Cu1 N2 C12 7_555 . . . -77.3(2) ?
    N2 Cu1 O2 Cu1 . . 7_555 7_555 92.37(12) ?
    N2 Cu1 O2 C18 . . 7_555 7_555 -139.0(3) ?
    N1 Cu1 N2 C9 . . . . 56.1(2) ?
    N1 Cu1 N2 C10 . . . . -56.0(3) ?
    N1 Cu1 N2 C12 . . . . -179.9(2) ?
    N2 Cu1 N1 C7 . . . . 178.8(3) ?
    N2 Cu1 N1 C8 . . . . -56.5(2) ?
    N2 Cu1 N1 C11 . . . . 56.5(2) ?
    Cu1 O1 C1 C2 . . . . -140.0(3) ?
    Cu1 O1 C1 C6 . . . . 41.7(5) ?
    Cu1 O2 C18 C13 . . . . -54.9(5) ?
    Cu1 O2 C18 C17 . . . . 123.5(4) ?
    Cu1 O2 C18 C13 7_555 . . . 66.2(6) ?
    Cu1 O2 C18 C17 7_555 . . . -115.3(4) ?
    Cu1 N1 C7 C6 . . . . 52.4(5) ?
    Cu1 N1 C8 C9 . . . . 45.0(3) ?
    Cu1 N1 C11 C10 . . . . -45.7(4) ?
    C7 N1 C8 C9 . . . . 170.8(3) ?
    C8 N1 C7 C6 . . . . -66.1(5) ?
    C7 N1 C11 C10 . . . . -170.3(4) ?
    C11 N1 C7 C6 . . . . 169.5(4) ?
    C8 N1 C11 C10 . . . . 62.6(5) ?
    C11 N1 C8 C9 . . . . -63.2(4) ?
    Cu1 N2 C9 C8 . . . . -44.0(3) ?
    Cu1 N2 C10 C11 . . . . 43.3(4) ?
    Cu1 N2 C12 C13 . . . . -53.1(4) ?
    C9 N2 C10 C11 . . . . -64.7(4) ?
    C10 N2 C9 C8 . . . . 64.4(3) ?
    C9 N2 C12 C13 . . . . 65.1(4) ?
    C12 N2 C9 C8 . . . . -169.8(3) ?
    C10 N2 C12 C13 . . . . -171.8(4) ?
    C12 N2 C10 C11 . . . . 169.2(4) ?
    O1 C1 C2 Cl1 . . . . -1.8(5) ?
    O1 C1 C2 C3 . . . . -179.4(3) ?
    O1 C1 C6 C5 . . . . -179.4(3) ?
    O1 C1 C6 C7 . . . . 5.2(5) ?
    C2 C1 C6 C5 . . . . 2.3(5) ?
    C2 C1 C6 C7 . . . . -173.1(3) ?
    C6 C1 C2 Cl1 . . . . 176.5(2) ?
    C6 C1 C2 C3 . . . . -1.0(5) ?
    Cl1 C2 C3 C4 . . . . -178.9(3) ?
    C1 C2 C3 C4 . . . . -1.3(6) ?
    C2 C3 C4 Cl2 . . . . 179.2(3) ?
    C2 C3 C4 C5 . . . . 2.5(6) ?
    Cl2 C4 C5 C6 . . . . -177.9(3) ?
    C3 C4 C5 C6 . . . . -1.3(6) ?
    C4 C5 C6 C1 . . . . -1.2(6) ?
    C4 C5 C6 C7 . . . . 174.1(4) ?
    C1 C6 C7 N1 . . . . -55.4(6) ?
    C5 C6 C7 N1 . . . . 129.1(4) ?
    N1 C8 C9 N2 . . . . -0.5(4) ?
    N2 C10 C11 N1 . . . . 1.5(6) ?
    N2 C12 C13 C14 . . . . -120.3(4) ?
    N2 C12 C13 C18 . . . . 56.3(6) ?
    C12 C13 C14 C15 . . . . 177.7(4) ?
    C12 C13 C18 O2 . . . . 2.5(7) ?
    C12 C13 C18 C17 . . . . -176.0(4) ?
    C14 C13 C18 O2 . . . . 179.0(4) ?
    C14 C13 C18 C17 . . . . 0.5(7) ?
    C18 C13 C14 C15 . . . . 1.1(8) ?
    C13 C14 C15 Cl3 . . . . -179.6(4) ?
    C13 C14 C15 C16 . . . . -2.2(8) ?
    Cl3 C15 C16 C17 . . . . 179.0(4) ?
    C14 C15 C16 C17 . . . . 1.6(9) ?
    C15 C16 C17 Cl4 . . . . -178.5(4) ?
    C15 C16 C17 C18 . . . . 0.2(6) ?
    Cl4 C17 C18 O2 . . . . -1.0(7) ?
    Cl4 C17 C18 C13 . . . . 177.5(3) ?
    C16 C17 C18 O2 . . . . -179.7(5) ?
    C16 C17 C18 C13 . . . . -1.2(7) ?
loop_
    _geom_hbond_atom_site_label_D
    _geom_hbond_atom_site_label_H
    _geom_hbond_atom_site_label_A
    _geom_hbond_site_symmetry_D
    _geom_hbond_site_symmetry_H
    _geom_hbond_site_symmetry_A
    _geom_hbond_distance_DH
    _geom_hbond_distance_HA
    _geom_hbond_distance_DA
    _geom_hbond_angle_DHA
    _geom_hbond_publ_flag
    C11 H12 Cl4 . . 7_555 0.97 2.76 3.544(5) 138 yes
    C12 H14 O1 . . 7_555 0.97 2.19 3.112(6) 159 yes
