# Supplementary material for: Bis[μ-4,4′,6,6′-tetra­chloro-2,2′-(piperazine-1,4-diyldimethyl­ene)diphenolato]dicopper(II)
Source: Acta Crystallogr Sect E Struct Rep Online. 2009 Nov 28;65(Pt 12):m1685–6. doi: 10.1107/S1600536809049800 (PMC2971750; doi:10.1107/S1600536809049800)
Supplement: Supplementary file 2 [file e-65-m1685-Isup2.hkl]

# 
# h,k,l, Fc-squared, Fo-squared, sigma(Fo-squared) and status flag 
# 
data_I
_shelx_title '  Cu2(Cl2bpi)2' 
_shelx_refln_list_code          4 
_shelx_F_calc_maximum      427.49 
_exptl_crystal_F_000      2008.00 
_reflns_d_resolution_high  0.7695 
 
loop_ 
 _symmetry_equiv_pos_as_xyz 
 'x, y, z' 
 '-x, y, -z+1/2' 
 'x+1/2, y+1/2, z' 
 '-x+1/2, y+1/2, -z+1/2' 
 '-x, -y, -z' 
 'x, -y, z-1/2' 
 '-x+1/2, -y+1/2, -z' 
 'x+1/2, -y+1/2, z-1/2' 
 
_cell_length_a    20.1772 
_cell_length_b    15.3901 
_cell_length_c    15.1397 
_cell_angle_alpha  90.000 
_cell_angle_beta  121.140 
_cell_angle_gamma  90.000 
 
_shelx_F_squared_multiplier     1.000 
 
loop_ 
 _refln_index_h 
 _refln_index_k 
 _refln_index_l 
 _refln_F_squared_calc 
 _refln_F_squared_meas 
 _refln_F_squared_sigma 
 _refln_observed_status 
   4   0   0     9410.24     9534.71    294.35 o 
   6   0   0   182744.92   181600.64   1569.85 o 
   8   0   0     2167.28     2292.19    225.40 o 
  10   0   0     6531.76     7061.13    424.81 o 
  12   0   0    45167.66    47069.98   1193.30 o 
  14   0   0     6765.61     6785.35    535.66 o 
  16   0   0      419.46      407.84     95.46 o 
  18   0   0      318.30      285.86    110.31 o 
  20   0   0      943.43     1244.21    132.06 o 
  22   0   0       38.38       89.63    258.81 o 
   3   1   0     8719.08     8642.65    257.75 o 
   5   1   0    35127.38    35111.03    650.74 o 
   7   1   0       35.09       60.46     90.16 o 
   9   1   0      507.23      400.95     70.54 o 
  11   1   0     3716.60     4270.94    376.55 o 
  13   1   0     2329.38     2135.21    181.91 o 
  15   1   0       46.97       23.87    151.15 o 
  17   1   0      314.41      415.27    105.01 o 
  19   1   0        2.28       95.99    123.57 o 
  21   1   0       26.66      129.94    300.71 o 
   0   2   0    53931.27    56320.95    538.31 o 
   2   2   0   113828.72   111105.98    876.68 o 
   4   2   0      770.14     1047.45     90.69 o 
   6   2   0     3033.64     3585.19    249.80 o 
   8   2   0    18142.31    17185.59    601.95 o 
  10   2   0     3200.91     3037.87    282.68 o 
  12   2   0       41.92      140.54    100.24 o 
  14   2   0     2865.04     2896.79    263.06 o 
  16   2   0     1375.63     1446.28    131.00 o 
  18   2   0     1196.09     1263.30    138.95 o 
  20   2   0        0.68      259.34    254.57 o 
  22   2   0      146.79      245.55    223.28 o 
   1   3   0    78493.81    80052.17    804.55 o 
   3   3   0    15646.61    15748.86    416.33 o 
   5   3   0    24864.79    26221.76    612.56 o 
   7   3   0     1366.59     1630.31    149.03 o 
   9   3   0      161.95      138.95     93.34 o 
  11   3   0      100.31       92.28    172.90 o 
  13   3   0     1164.69     1062.30    124.63 o 
  15   3   0     1007.48      959.41    112.97 o 
  17   3   0      148.89     -194.64    265.71 o 
  19   3   0       53.12      149.56    173.43 o 
  21   3   0      103.62      294.88    219.04 o 
   0   4   0    86254.68    84990.30    940.85 o 
   2   4   0    39423.20    38974.13    667.72 o 
   4   4   0    28022.56    27091.01    619.45 o 
   6   4   0    21741.85    19758.34    602.48 o 
   8   4   0     8928.20     8807.59    461.94 o 
  10   4   0    28718.27    27941.17    875.08 o 
  12   4   0    14411.71    14422.98    702.19 o 
  14   4   0      503.64      345.79    252.45 o 
  16   4   0      369.75      184.03    254.57 o 
  18   4   0       23.20       13.79    171.83 o 
  20   4   0      307.74      290.63    349.50 o 
   1   5   0        0.11      -63.11    106.07 o 
   3   5   0     1940.02     2228.02    192.52 o 
   5   5   0       60.48       35.53     76.37 o 
   7   5   0    17898.87    18572.47    658.70 o 
   9   5   0     3091.66     2730.26    220.63 o 
  11   5   0        1.90       45.08    109.78 o 
  13   5   0      105.84      235.48    189.87 o 
  15   5   0        4.75     -102.89    145.85 o 
  17   5   0       12.09       37.66    138.95 o 
  19   5   0      522.19      395.11    150.09 o 
  21   5   0       87.48       52.51    359.58 o 
   0   6   0     4260.06     4142.60    269.95 o 
   2   6   0     8916.09     7884.77    368.60 o 
   4   6   0     5004.23     4618.85    295.41 o 
   6   6   0      394.20      278.97     58.87 o 
   8   6   0     3988.65     3952.20    329.88 o 
  10   6   0     7791.00     7618.54    483.15 o 
  12   6   0     1811.03     1640.92    149.56 o 
  14   6   0      919.58      909.56    116.15 o 
  16   6   0      619.68      460.88    115.09 o 
  18   6   0        6.74     -204.19    231.23 o 
  20   6   0        0.68     -335.71    350.56 o 
   1   7   0     8329.69     9291.27    421.10 o 
   3   7   0     6804.26     7189.48    397.77 o 
   5   7   0     1593.50     1482.87    126.75 o 
   7   7   0     1320.88     1413.39    135.24 o 
   9   7   0     1423.80     1409.68    133.12 o 
  11   7   0       19.13      131.00    111.90 o 
  13   7   0      312.59      356.40     84.86 o 
  15   7   0      471.22       21.21    323.52 o 
  17   7   0      676.30      261.46    304.95 o 
  19   7   0        7.66      -65.76    318.21 o 
  21   7   0      133.41      141.07    335.71 o 
   0   8   0    23611.57    25694.59    759.47 o 
   2   8   0    11538.11    10116.50    486.87 o 
   4   8   0     6554.90     6075.74    415.80 o 
   6   8   0     4859.27     3788.85    336.24 o 
   8   8   0    16864.26    16192.24    730.83 o 
  10   8   0     1402.04     1507.27    138.42 o 
  12   8   0     3345.55     3654.14    280.56 o 
  14   8   0     2268.96     2055.65    182.97 o 
  16   8   0       15.65       77.43    143.20 o 
  18   8   0      179.66      241.31    170.24 o 
  20   8   0      126.09     -225.93    381.32 o 
   1   9   0       43.62       92.28     63.64 o 
   3   9   0     2867.69     3524.73    327.23 o 
   5   9   0      158.51      104.48    119.33 o 
   7   9   0      163.82      132.59    171.30 o 
   9   9   0        5.09      105.54     59.93 o 
  11   9   0       40.41     -159.11    236.54 o 
  13   9   0     1073.04     1163.60    120.39 o 
  15   9   0      160.83      300.18     89.10 o 
  17   9   0      106.12       93.34    347.91 o 
  19   9   0      123.38      301.77    110.31 o 
   0  10   0    47185.74    44053.33   1115.86 o 
   2  10   0     5118.35     4797.58    399.36 o 
   4  10   0    12175.48    12309.52    633.77 o 
   6  10   0    47890.04    45685.75   1239.44 o 
   8  10   0      246.11      254.04    206.31 o 
  10  10   0     1456.27     1322.17    135.77 o 
  12  10   0     4345.90     4702.12    339.96 o 
  14  10   0      464.97      542.55    125.16 o 
  16  10   0       89.11     -137.89    191.46 o 
  18  10   0        0.32      -52.51    286.92 o 
   1  11   0      529.15      587.10     94.93 o 
   3  11   0     1542.82     1498.78    144.26 o 
   5  11   0     7020.41     7487.01    551.57 o 
   7  11   0      757.30      560.05    123.57 o 
   9  11   0      473.23      118.80    244.49 o 
  11  11   0     2555.10     2661.85    229.11 o 
  13  11   0      297.89      228.05    189.34 o 
  15  11   0      337.61      394.58    294.35 o 
  17  11   0      463.45      269.42    189.87 o 
   0  12   0      221.31      310.26    223.81 o 
   2  12   0    13551.02    13425.38    713.86 o 
   4  12   0    12442.48    12195.49    705.37 o 
   6  12   0     1239.71     1036.84    128.88 o 
   8  12   0     1709.00     1647.81    155.92 o 
  10  12   0        8.86     -118.80    193.58 o 
  12  12   0       27.77       14.85    230.70 o 
  14  12   0      701.58      448.68    299.65 o 
  16  12   0       51.20     -267.30    347.38 o 
   1  13   0       17.23      173.43    161.76 o 
   3  13   0      785.70      241.84    319.27 o 
   5  13   0       85.23      -71.60    205.78 o 
   7  13   0      466.47      347.91    257.75 o 
   9  13   0      156.06       50.38    250.86 o 
  11  13   0       37.31     -185.09    212.14 o 
  13  13   0        4.47       53.57    302.83 o 
  15  13   0        4.27      177.67    104.48 o 
  17  13   0        3.85     -173.43    236.01 o 
   0  14   0    28775.61    32277.35   1161.48 o 
   2  14   0     5013.83     5308.31    371.25 o 
   4  14   0     4091.06     4565.82    342.08 o 
   6  14   0     9263.52     9641.31    700.07 o 
   8  14   0     1212.67     1189.05    145.32 o 
  10  14   0     1195.10     1205.49    154.33 o 
  12  14   0     3226.04     3466.92    282.15 o 
  14  14   0       66.67      269.42    268.36 o 
  16  14   0        8.23      213.20    154.86 o 
   1  15   0      197.30      -84.33    232.30 o 
   3  15   0      566.85      753.63    118.80 o 
   5  15   0     1623.25     1519.46    159.64 o 
   7  15   0      378.14      600.36    120.92 o 
   9  15   0      517.07      575.43    147.97 o 
  11  15   0     1386.87     1363.54    170.77 o 
  13  15   0     1006.34     1093.06    168.65 o 
   0  16   0       39.55      221.16    212.67 o 
   2  16   0      473.98      529.29    122.51 o 
   4  16   0      229.60      278.44    226.46 o 
   6  16   0        9.42     -283.74    283.74 o 
   8  16   0      717.71      453.45    304.95 o 
  10  16   0      933.22      465.65    361.70 o 
  12  16   0       26.33      297.53    221.69 o 
   1  17   0      288.76      384.51    287.45 o 
   3  17   0       65.28       12.73    254.57 o 
   5  17   0      795.21      758.94    145.85 o 
   7  17   0      122.43      300.18    304.42 o 
   9  17   0       42.87      209.49    152.21 o 
  11  17   0       99.09      221.69    280.56 o 
   0  18   0     1174.22     1324.29    181.38 o 
   2  18   0     2329.02     1932.08    210.55 o 
   4  18   0     1794.22     1943.75    190.93 o 
   6  18   0      574.97      374.96    326.70 o 
   8  18   0      669.09      678.32    156.98 o 
   1  19   0      256.16      531.41    126.22 o 
   3  19   0       69.62     -363.82    396.70 o 
   5  19   0       17.05      155.39    270.48 o 
   7  19   0       93.42      428.00    310.26 o 
   0  20   0      536.33      428.00    310.26 o 
 -23   1   1      197.02      155.92    272.60 o 
 -21   1   1     1716.71     1485.52    163.35 o 
 -19   1   1     2755.28     3097.27    293.29 o 
 -17   1   1      439.75      608.85    111.37 o 
 -15   1   1     1610.71     1656.30    150.62 o 
 -13   1   1     2154.27     2078.99    176.08 o 
 -11   1   1     1344.75     1415.51    135.77 o 
  -9   1   1        8.51      -11.14    113.50 o 
  -7   1   1     1343.10     1480.75    115.62 o 
  -5   1   1    26228.53    26232.37    529.82 o 
  -3   1   1    45006.86    47150.59    548.92 o 
   1   1   1    40487.48    39270.07    452.92 o 
   3   1   1    21725.39    20746.92    438.60 o 
   5   1   1    16487.31    16315.28    476.26 o 
   7   1   1    40425.90    38698.87    839.55 o 
   9   1   1    32732.82    33947.96    895.24 o 
  11   1   1     7180.81     7632.33    488.99 o 
  13   1   1      518.63      724.46     94.40 o 
  15   1   1     1290.38     1293.00    137.36 o 
  17   1   1     1764.01     1653.64    158.05 o 
  19   1   1       91.50      260.93    191.99 o 
  21   1   1       39.85     -201.53    328.82 o 
 -22   2   1       70.00       88.04    253.51 o 
 -20   2   1      356.73      -29.17    359.05 o 
 -18   2   1      345.89       77.43    315.03 o 
 -16   2   1      235.07      -64.17    298.59 o 
 -14   2   1     2376.99     2377.58    220.63 o 
 -12   2   1      617.45      722.34     85.92 o 
 -10   2   1      147.44      148.50    145.85 o 
  -8   2   1     2236.63     2230.14    222.75 o 
  -6   2   1     2577.97     2528.20    202.06 o 
  -4   2   1    73602.41    75096.01    853.87 o 
  -2   2   1     5473.57     5490.22    196.23 o 
   0   2   1     7680.32     7157.19    301.77 o 
   2   2   1    55658.93    55783.17    679.91 o 
   4   2   1     3641.83     3782.48    237.60 o 
   6   2   1      929.49     1032.07     93.87 o 
   8   2   1     8239.73     8214.65    431.18 o 
  10   2   1     6891.78     7230.85    462.47 o 
  12   2   1      253.02      122.51    104.48 o 
  14   2   1     1308.87     1263.30    125.16 o 
  16   2   1      939.56      942.44    120.92 o 
  18   2   1       49.09      105.01    289.57 o 
  20   2   1       33.55      107.66    114.03 o 
 -21   3   1     1775.58     1567.73    197.82 o 
 -19   3   1      804.03      827.88    131.53 o 
 -17   3   1      757.99      665.59    131.00 o 
 -15   3   1      324.00       55.16    181.91 o 
 -13   3   1      300.42     -219.04    268.36 o 
 -11   3   1       82.78      138.42     62.05 o 
  -9   3   1     9929.22    11723.48    529.29 o 
  -7   3   1    42756.93    43417.96    871.37 o 
  -5   3   1    80889.19    81721.72   1036.84 o 
  -3   3   1    16066.77    15658.70    402.01 o 
  -1   3   1    31170.30    31334.38    512.85 o 
   1   3   1    51545.69    49104.42    663.47 o 
   3   3   1     2983.97     2725.49    187.75 o 
   5   3   1    76746.30    72866.41   1063.89 o 
   7   3   1    66502.88    64112.38   1133.37 o 
   9   3   1    14449.35    12793.73    592.41 o 
  11   3   1     6644.01     6196.13    437.54 o 
  13   3   1     8708.54     7550.65    560.58 o 
  15   3   1     3008.59     3000.74    242.90 o 
  17   3   1      463.19      357.99    264.12 o 
  19   3   1      186.57      201.00    166.00 o 
  21   3   1        7.29     -122.51    296.47 o 
 -22   4   1        3.33       72.66    318.21 o 
 -20   4   1     1482.64     1541.21    189.34 o 
 -18   4   1      239.24      201.00    284.80 o 
 -16   4   1      184.78      314.50    228.58 o 
 -14   4   1     6865.71     5605.31    499.59 o 
 -12   4   1      384.71      356.93     80.61 o 
 -10   4   1     6267.69     5348.62    391.40 o 
  -8   4   1    43727.14    45243.44    975.32 o 
  -6   4   1    35648.87    37155.54    788.64 o 
  -4   4   1     8897.90     7976.52    343.67 o 
  -2   4   1    11428.24    12165.26    372.31 o 
   0   4   1    39572.06    41857.62    945.62 o 
   2   4   1    12150.45    11675.74    383.98 o 
   4   4   1      248.70      242.90     54.10 o 
   6   4   1    57977.92    58916.50   1063.36 o 
   8   4   1      146.75      178.73    122.51 o 
  10   4   1      644.78      634.83     92.81 o 
  12   4   1     2079.56     1951.70    185.09 o 
  14   4   1      583.03      184.03    207.37 o 
  16   4   1      776.75      971.61    128.88 o 
  18   4   1       92.87      146.38    337.31 o 
  20   4   1       88.69      211.08    264.65 o 
 -21   5   1      397.89     -151.15    368.07 o 
 -19   5   1       20.71      352.69    249.80 o 
 -17   5   1      694.99      644.91    127.82 o 
 -15   5   1      151.64      243.96    260.40 o 
 -13   5   1     1762.37     1867.91    162.82 o 
 -11   5   1     2152.02     1866.85    181.91 o 
  -9   5   1     3520.51     4064.10    321.39 o 
  -7   5   1     5427.76     4619.91    323.52 o 
  -5   5   1      285.33      113.50     93.34 o 
  -3   5   1    10986.10    11660.89    416.33 o 
  -1   5   1    12171.34    11792.95    404.66 o 
   1   5   1     2310.54     2023.83    183.50 o 
   3   5   1      418.12      560.58     63.11 o 
   5   5   1    25352.06    24307.19    687.87 o 
   7   5   1    15293.01    14286.15    580.21 o 
   9   5   1     3428.16     3400.10    232.83 o 
  11   5   1     5500.12     5474.31    447.09 o 
  13   5   1     1296.70     1406.50    135.77 o 
  15   5   1     1747.82     1873.21    171.83 o 
  17   5   1      923.90     1186.93    148.50 o 
  19   5   1       17.98      101.30    178.20 o 
  21   5   1      384.92      387.16    137.36 o 
 -22   6   1        7.61     -236.54    396.70 o 
 -20   6   1      814.37      876.14    151.68 o 
 -18   6   1      637.12      614.15    126.22 o 
 -16   6   1      203.84      241.31    233.36 o 
 -14   6   1     9960.25     9060.04    669.84 o 
 -12   6   1     7884.87     8154.72    536.72 o 
 -10   6   1        7.46     -107.13    156.45 o 
  -8   6   1    23808.62    25453.28    790.23 o 
  -6   6   1    13110.70    12638.34    518.69 o 
  -4   6   1     2717.50     2929.68    246.08 o 
  -2   6   1    19712.17    20084.51    587.10 o 
   0   6   1    48073.19    49748.39    857.32 o 
   2   6   1      347.86       39.25     33.41 o 
   4   6   1     1153.09     1224.06    119.33 o 
   6   6   1     4810.83     4207.30    320.33 o 
   8   6   1     2948.77     2421.07    230.70 o 
  10   6   1     1145.59     1220.34    115.62 o 
  12   6   1     1289.97     1092.00    123.04 o 
  14   6   1      969.64      978.50    128.88 o 
  16   6   1      617.20      856.52    118.27 o 
  18   6   1      117.66      139.48    233.89 o 
  20   6   1      276.46      346.32    129.94 o 
 -21   7   1      537.13      357.99    154.33 o 
 -19   7   1      402.86      453.98    350.56 o 
 -17   7   1      154.72     -208.96    283.21 o 
 -15   7   1       88.58      243.96    194.64 o 
 -13   7   1      196.08       32.88    247.68 o 
 -11   7   1      229.49      295.41     74.25 o 
  -9   7   1     3741.77     3867.34    362.23 o 
  -7   7   1    16504.82    15801.37    651.81 o 
  -5   7   1     9728.19     9369.76    467.24 o 
  -3   7   1     9313.62     8772.06    426.93 o 
  -1   7   1    40246.54    40930.61    885.69 o 
   1   7   1    25804.08    26403.68    718.63 o 
   3   7   1    26850.59    24594.11    728.71 o 
   5   7   1    35677.68    34286.86    908.50 o 
   7   7   1    25322.41    24605.78    826.82 o 
   9   7   1    12046.21    11364.96    626.35 o 
  11   7   1     5645.56     5906.02    488.46 o 
  13   7   1     3523.44     3555.49    302.83 o 
  15   7   1     1811.88     2339.92    218.51 o 
  17   7   1      867.62      811.44    141.60 o 
  19   7   1      574.57      634.83    161.76 o 
 -20   8   1      558.15      855.46    150.09 o 
 -18   8   1       17.94      152.21    176.08 o 
 -16   8   1      223.39      362.76    108.72 o 
 -14   8   1     1942.56     2124.60    186.68 o 
 -12   8   1       15.61     -185.09    204.72 o 
 -10   8   1     2859.87     2402.50    212.14 o 
  -8   8   1     3001.39     2830.50    224.34 o 
  -6   8   1       82.04        9.02    147.97 o 
  -4   8   1     9160.58     9149.67    472.02 o 
  -2   8   1     2374.08     3006.58    280.03 o 
   0   8   1        4.06       97.25     44.42 o 
   2   8   1    32434.91    31075.56    846.98 o 
   4   8   1      506.90      537.25     73.19 o 
   6   8   1     3918.96     3833.93    250.33 o 
   8   8   1     1637.51     1758.65    158.05 o 
  10   8   1     2650.20     2805.57    250.86 o 
  12   8   1     2026.81     2372.27    209.49 o 
  14   8   1      156.74      182.44    153.27 o 
  16   8   1     2876.76     2937.63    246.08 o 
  18   8   1      377.73      580.21    128.88 o 
 -19   9   1      592.07      340.49    401.48 o 
 -17   9   1      223.61      121.45    266.77 o 
 -15   9   1     1561.68     1491.36    153.27 o 
 -13   9   1     1695.27     1842.98    181.91 o 
 -11   9   1       63.94      225.93    238.66 o 
  -9   9   1      183.08      244.49     72.13 o 
  -7   9   1        2.60       54.63     86.98 o 
  -5   9   1     4225.38     4377.54    377.61 o 
  -3   9   1      691.74      587.63     80.08 o 
  -1   9   1      484.69      445.50     77.43 o 
   1   9   1     1054.05     1128.59    102.89 o 
   3   9   1     1926.27     1541.74    147.44 o 
   5   9   1     1673.62     1668.49    147.97 o 
   7   9   1     3057.23     3243.12    258.81 o 
   9   9   1     1894.63     2266.73    183.50 o 
  11   9   1     2218.09     2251.88    197.82 o 
  13   9   1     1144.54     1192.77    132.06 o 
  15   9   1      261.71      411.02    119.86 o 
  17   9   1      537.91      -37.66    387.16 o 
  19   9   1      110.53      196.76    125.16 o 
 -20  10   1      342.65      120.39    380.26 o 
 -18  10   1       92.15       70.01    290.10 o 
 -16  10   1      725.43      568.54    133.12 o 
 -14  10   1       29.07     -253.51    253.51 o 
 -12  10   1       95.03      144.79    115.09 o 
 -10  10   1     1751.87     1672.21    163.88 o 
  -8  10   1     2392.71     1997.84    194.64 o 
  -6  10   1     9142.27     9188.38    557.93 o 
  -4  10   1      139.47      189.87    150.09 o 
  -2  10   1       37.59      202.06    177.67 o 
   0  10   1     4260.00     4246.51    261.63 o 
   2  10   1      444.30      488.46     93.34 o 
   4  10   1      143.31      145.85    102.89 o 
   6  10   1     3355.13     3177.35    258.81 o 
   8  10   1        3.79      -49.32    128.35 o 
  10  10   1      194.13        8.49    215.32 o 
  12  10   1        2.33      171.83    150.09 o 
  14  10   1      882.87      908.50    135.24 o 
  16  10   1        1.14     -278.44    278.44 o 
  18  10   1       85.77      251.39    197.82 o 
 -19  11   1        3.86      -39.78    251.39 o 
 -17  11   1      348.71      213.73    266.77 o 
 -15  11   1      701.65      552.63    134.18 o 
 -13  11   1       35.72      -21.21    176.61 o 
 -11  11   1      162.77       58.34    202.60 o 
  -9  11   1      956.10      822.05    117.74 o 
  -7  11   1    12996.86    13245.59    708.55 o 
  -5  11   1    20442.38    20205.96    833.19 o 
  -3  11   1    15418.15    16195.95    726.59 o 
  -1  11   1     6159.06     6169.61    484.21 o 
   1  11   1    12495.67    12405.51    650.74 o 
   3  11   1    19978.21    20516.75    843.79 o 
   5  11   1    30276.48    30774.85   1068.66 o 
   7  11   1     8712.86     8971.47    627.94 o 
   9  11   1     3253.18     3166.74    308.14 o 
  11  11   1     3773.44     3335.93    281.09 o 
  13  11   1     2818.40     2536.15    220.63 o 
  15  11   1     2094.22     2355.30    223.28 o 
  17  11   1      259.14      152.74    265.18 o 
 -18  12   1       35.90      -38.72    175.55 o 
 -16  12   1      671.73      127.82    290.63 o 
 -14  12   1       29.10      145.85     93.87 o 
 -12  12   1      432.37      366.47    106.60 o 
 -10  12   1      956.66     1022.52    121.98 o 
  -8  12   1     2740.41     2609.87    231.23 o 
  -6  12   1     1346.39     1315.28    127.82 o 
  -4  12   1     4311.42     4858.04    481.56 o 
  -2  12   1      201.77     -148.50    243.43 o 
   0  12   1        7.56      162.28    126.85 o 
   2  12   1        8.81       50.91    164.41 o 
   4  12   1      574.32      713.86    109.25 o 
   6  12   1     2205.07     1913.52    175.02 o 
   8  12   1      638.51      729.24    112.97 o 
  10  12   1       92.96     -272.60    272.60 o 
  12  12   1     2082.08     2033.91    189.87 o 
  14  12   1      241.13      -75.31    337.84 o 
  16  12   1       47.09      169.71    201.00 o 
 -17  13   1       99.40      155.92    271.01 o 
 -15  13   1      966.85      671.96    171.30 o 
 -13  13   1      453.36      226.46    122.51 o 
 -11  13   1       32.83      -82.74    217.98 o 
  -9  13   1      396.95      473.61    113.50 o 
  -7  13   1      757.77      374.96    278.97 o 
  -5  13   1     3120.27     3175.76    235.48 o 
  -3  13   1     1077.66     1334.90    128.88 o 
  -1  13   1      990.74     1086.70    131.00 o 
   1  13   1     2770.64     2888.84    238.66 o 
   3  13   1     3948.27     3745.36    311.85 o 
   5  13   1     2694.63     3119.54    275.25 o 
   7  13   1     3369.13     3195.91    295.41 o 
   9  13   1      882.57      757.35    127.28 o 
  11  13   1      734.16     1085.10    146.38 o 
  13  13   1      564.57      280.56    334.12 o 
  15  13   1       19.02     -368.60    368.60 o 
 -16  14   1       11.06     -206.84    338.37 o 
 -14  14   1      299.52      337.84    133.12 o 
 -12  14   1       30.05       81.14    219.57 o 
 -10  14   1     1231.40     1115.86    143.73 o 
  -8  14   1     1312.67     1296.72    140.54 o 
  -6  14   1        9.34     -232.30    232.30 o 
  -4  14   1     1625.28     1822.30    165.47 o 
  -2  14   1      244.54      181.38    209.49 o 
   0  14   1     3834.89     3270.32    203.93 o 
   2  14   1      140.55     -284.27    284.27 o 
   4  14   1       47.39       91.75    240.78 o 
   6  14   1      432.33      456.63    112.44 o 
   8  14   1      235.74      221.69    213.73 o 
  10  14   1      740.72      596.65    133.65 o 
  12  14   1      729.07      414.74    312.38 o 
  14  14   1        1.59      295.94    220.10 o 
 -15  15   1        1.86       26.52    259.34 o 
 -13  15   1      156.25      112.44    341.55 o 
 -11  15   1        0.13       11.67    265.18 o 
  -9  15   1       83.90     -103.42    272.07 o 
  -7  15   1     1262.61     1415.51    153.80 o 
  -5  15   1      286.31      182.44    296.47 o 
  -3  15   1     2802.16     2765.27    258.81 o 
  -1  15   1     4635.98     4469.82    385.04 o 
   1  15   1      163.25      251.92    201.53 o 
   3  15   1     2032.10     2115.58    197.29 o 
   5  15   1     6969.64     7241.45    645.44 o 
   7  15   1     1535.39     1645.69    176.61 o 
   9  15   1     3193.45     2986.42    296.47 o 
  11  15   1     3825.04     3200.16    297.00 o 
  13  15   1      270.29      389.28    341.55 o 
 -14  16   1       10.80     -282.15    282.15 o 
 -12  16   1      571.13      487.93    381.85 o 
 -10  16   1       44.94      142.13    241.31 o 
  -8  16   1        9.91       27.05    212.67 o 
  -6  16   1     2112.68     2382.88    213.73 o 
  -4  16   1       16.39      -97.05    260.93 o 
  -2  16   1       19.39       26.52    191.46 o 
   0  16   1      796.98      831.31    270.22 o 
   2  16   1     1536.95     1077.68    155.92 o 
   4  16   1       29.12      128.35    211.61 o 
   6  16   1      622.28      672.49    131.00 o 
   8  16   1     1067.52     1355.05    138.42 o 
  10  16   1       21.71      206.84    259.34 o 
  12  16   1       30.85      240.25    217.45 o 
 -11  17   1      104.05        6.89    305.48 o 
  -9  17   1       68.71      333.59     97.59 o 
  -7  17   1       21.49       27.05    224.34 o 
  -5  17   1     1450.15     1514.16    176.61 o 
  -3  17   1      834.68      934.48    156.45 o 
  -1  17   1      249.09     -121.45    313.44 o 
   1  17   1      834.85      916.45    141.07 o 
   3  17   1      295.61       93.87    337.31 o 
   5  17   1      830.00      796.59    154.86 o 
   7  17   1     2761.73     2715.94    259.34 o 
   9  17   1      743.38      908.50    155.39 o 
  11  17   1      242.32      205.25    195.17 o 
 -10  18   1      545.43      -33.41    406.25 o 
  -8  18   1       87.28      341.02    286.39 o 
  -6  18   1       23.15      286.39    212.14 o 
  -4  18   1     1377.82     1618.11    171.83 o 
  -2  18   1      355.14      414.21    129.94 o 
   0  18   1       55.93      105.86    208.96 o 
   2  18   1      248.37      418.45    126.22 o 
   4  18   1      508.18      427.47    324.05 o 
   6  18   1      166.08       -8.49    338.37 o 
   8  18   1      157.16     -392.46    392.46 o 
  -7  19   1      128.18     -192.52    295.41 o 
  -5  19   1      168.91      180.85    261.46 o 
  -3  19   1      159.79      -33.41    226.46 o 
  -1  19   1      201.69      321.39    328.29 o 
   1  19   1       70.15      -93.34    219.04 o 
   3  19   1      119.70       70.54    309.20 o 
   5  19   1      840.41      712.80    153.27 o 
 -22   0   2     2351.74     2448.64    241.31 o 
 -20   0   2      620.76      797.65    139.48 o 
 -18   0   2     1779.22     2070.50    198.35 o 
 -16   0   2     7866.10     8357.32    608.85 o 
 -14   0   2       14.52      151.68    107.13 o 
 -12   0   2    25951.02    26230.78    841.67 o 
 -10   0   2     2267.53     2540.40    247.14 o 
  -8   0   2    16372.04    16790.48    531.95 o 
  -6   0   2     1612.96     1813.28    164.41 o 
  -4   0   2    16721.79    17065.73    367.54 o 
  -2   0   2     1015.38     1329.60     91.22 o 
   0   0   2    50731.32    49219.84   1443.09 o 
   2   0   2    99637.96    96928.03    941.38 o 
   4   0   2    38248.00    38153.67    712.80 o 
   6   0   2    40017.97    41352.23    863.42 o 
   8   0   2    88966.95    90825.25   1443.62 o 
  10   0   2    11036.61    11460.95    589.75 o 
  12   0   2     5298.86     4859.63    450.80 o 
  14   0   2     3771.77     3915.07    321.39 o 
  16   0   2     3788.92     3304.11    317.15 o 
  18   0   2     1144.27     1134.96    134.71 o 
  20   0   2      736.28      759.47    152.74 o 
 -23   1   2      251.29      362.23    127.82 o 
 -21   1   2       14.91       65.76    263.06 o 
 -19   1   2       88.62      -32.88    215.85 o 
 -17   1   2        0.38      136.30    200.47 o 
 -15   1   2     3622.50     3390.02    297.00 o 
 -13   1   2     5043.40     5490.22    415.80 o 
 -11   1   2     5818.07     5838.14    405.72 o 
  -9   1   2      439.42      420.04     56.22 o 
  -7   1   2     6684.33     6594.95    311.32 o 
  -5   1   2    15972.11    16576.21    409.96 o 
  -3   1   2    12662.45    14329.10    316.62 o 
  -1   1   2     1887.84     1762.90    107.66 o 
   1   1   2    16236.26    16875.87    367.54 o 
   3   1   2     2995.22     3141.29    207.90 o 
   5   1   2       86.75       99.71    112.44 o 
   7   1   2     1416.11     1378.39    108.19 o 
   9   1   2     1101.07     1076.62     96.52 o 
  11   1   2       25.03     -149.03    149.03 o 
  13   1   2     4954.76     5358.70    464.59 o 
  15   1   2       24.09       24.40    166.53 o 
  17   1   2       19.18      176.08    214.26 o 
  19   1   2       56.02     -221.69    249.27 o 
 -22   2   2     1839.68     2142.10    209.49 o 
 -20   2   2     3802.93     3742.18    371.25 o 
 -18   2   2      108.89      145.85    108.72 o 
 -16   2   2     4849.51     5089.28    498.00 o 
 -14   2   2    17608.77    16584.70    767.42 o 
 -12   2   2     4376.69     4228.51    378.14 o 
 -10   2   2    67817.42    67795.16   1224.59 o 
  -8   2   2      778.08      581.27     67.35 o 
  -6   2   2    28751.25    29061.81    618.92 o 
  -4   2   2   104245.96   108218.21   1011.92 o 
  -2   2   2    34532.96    34994.35    508.61 o 
   0   2   2     3817.25     3882.83    330.15 o 
   2   2   2    21334.52    21818.23    483.15 o 
   4   2   2    29271.64    28224.38    640.14 o 
   6   2   2    23390.11    22833.33    658.70 o 
   8   2   2      937.27     1023.58     95.46 o 
  10   2   2    13376.58    13321.96    639.08 o 
  12   2   2     1613.35     1479.69    137.36 o 
  14   2   2     1541.50     1506.21    143.20 o 
  16   2   2     6728.26     6432.66    578.62 o 
  18   2   2      301.05      141.60    121.45 o 
  20   2   2        4.40      230.70    208.96 o 
 -23   3   2       14.09      155.92    271.54 o 
 -21   3   2      436.18      367.54    261.46 o 
 -19   3   2      581.17      806.67    133.65 o 
 -17   3   2      126.16     -172.37    238.13 o 
 -15   3   2      141.42       53.04    170.77 o 
 -13   3   2     2456.96     2750.42    223.28 o 
 -11   3   2       69.50      166.53    130.47 o 
  -9   3   2    10163.12    10909.38    493.23 o 
  -7   3   2      430.38      382.92     58.34 o 
  -5   3   2    16620.57    17474.11    475.73 o 
  -3   3   2     1234.44     1440.44    137.89 o 
  -1   3   2     2273.14     2225.90    166.53 o 
   1   3   2     2588.47     3171.52    198.35 o 
   3   3   2     3139.20     3283.95    231.76 o 
   5   3   2     3594.60     3955.91    276.31 o 
   7   3   2       31.10      -59.93    132.59 o 
   9   3   2        7.82        7.42    155.39 o 
  11   3   2        6.54       15.38    147.44 o 
  13   3   2       19.20      -59.40    166.53 o 
  15   3   2      282.14      343.14    106.60 o 
  17   3   2       93.30     -127.82    178.73 o 
  19   3   2      274.06      363.82    315.03 o 
 -22   4   2      526.54      792.35    137.89 o 
 -20   4   2      788.59      433.30    332.00 o 
 -18   4   2     3246.61     3286.07    318.21 o 
 -16   4   2      733.86      818.87    116.68 o 
 -14   4   2     4355.21     3789.38    289.57 o 
 -12   4   2    11977.28    12465.97    616.27 o 
 -10   4   2     1125.60     1235.19    102.89 o 
  -8   4   2      432.23      448.15     68.42 o 
  -6   4   2      494.00      550.51     60.46 o 
  -4   4   2    31752.45    32406.75    666.65 o 
  -2   4   2      942.73      802.43     76.37 o 
   0   4   2     3262.29     3111.33    151.70 o 
   2   4   2    67509.60    65758.06    954.64 o 
   4   4   2    18594.75    19080.02    579.15 o 
   6   4   2    15167.68    14851.50    561.64 o 
   8   4   2    27111.69    26346.40    827.35 o 
  10   4   2     3090.14     3428.74    332.53 o 
  12   4   2     7828.76     7899.62    588.69 o 
  14   4   2    11700.06    13402.58    767.42 o 
  16   4   2     1680.18     1158.29    153.80 o 
  18   4   2     1067.84     1334.37    180.85 o 
  20   4   2      832.34      888.87    161.76 o 
 -21   5   2       45.93     -125.16    312.38 o 
 -19   5   2        1.65       26.52    201.53 o 
 -17   5   2        4.59       15.38    210.02 o 
 -15   5   2     1280.06     1207.62    130.47 o 
 -13   5   2     7822.19     7291.84    549.98 o 
 -11   5   2      308.78      216.38     71.07 o 
  -9   5   2     2181.93     2434.32    190.40 o 
  -7   5   2     1137.07     1197.01    107.66 o 
  -5   5   2     5328.67     4896.23    310.26 o 
  -3   5   2     7109.50     6827.78    338.37 o 
  -1   5   2    12343.56    13447.66    452.39 o 
   1   5   2       37.65      -42.96    121.98 o 
   3   5   2     4851.05     5432.95    311.85 o 
   5   5   2      973.71      958.88     90.69 o 
   7   5   2      183.79      246.08     58.87 o 
   9   5   2      300.67       41.37    155.92 o 
  11   5   2      387.97      560.05     82.20 o 
  13   5   2     1234.23     1274.97    134.18 o 
  15   5   2      348.74      319.27    126.75 o 
  17   5   2       20.09     -201.53    229.11 o 
  19   5   2      113.89     -336.24    336.24 o 
 -22   6   2     1272.90     1014.57    182.97 o 
 -20   6   2     1511.30     1632.96    173.96 o 
 -18   6   2      790.15      715.45    134.71 o 
 -16   6   2     3890.59     4239.12    340.49 o 
 -14   6   2     9214.25     8809.71    593.47 o 
 -12   6   2     1694.12     1451.58    138.95 o 
 -10   6   2       29.57       15.38    126.22 o 
  -8   6   2     5663.52     6134.60    390.34 o 
  -6   6   2     2319.00     2011.63    162.82 o 
  -4   6   2      124.87      -28.11    109.78 o 
  -2   6   2    13809.74    15133.12    517.63 o 
   0   6   2     3009.66     2824.51    178.34 o 
   2   6   2    29525.12    30970.55    761.06 o 
   4   6   2      430.61      379.73     59.93 o 
   6   6   2     3407.87     2818.30    276.84 o 
   8   6   2     8220.68     7977.06    511.26 o 
  10   6   2     1126.51     1289.29    125.16 o 
  12   6   2     2650.99     2717.53    245.02 o 
  14   6   2     2869.92     2595.02    227.52 o 
  16   6   2      709.74      -37.12    365.94 o 
  18   6   2     1099.07     1079.80    171.30 o 
 -21   7   2       41.91      -35.53    239.19 o 
 -19   7   2      619.91      538.84    377.61 o 
 -17   7   2      327.38      664.00    120.39 o 
 -15   7   2       85.38      -86.45    245.02 o 
 -13   7   2      205.85      274.72    195.70 o 
 -11   7   2      669.63      740.90     98.65 o 
  -9   7   2       79.78      -75.31    153.80 o 
  -7   7   2      211.73       90.16     99.71 o 
  -5   7   2      455.99      719.69     70.01 o 
  -3   7   2     2776.71     2357.42    175.02 o 
  -1   7   2      124.35      238.66     59.93 o 
   1   7   2      101.29       83.80    141.07 o 
   3   7   2      286.27       22.27    160.70 o 
   5   7   2      282.35      229.11     76.90 o 
   7   7   2       84.64      117.74     92.28 o 
   9   7   2     2367.56     2438.57    202.06 o 
  11   7   2       27.81      137.36    159.11 o 
  13   7   2       89.02      -91.75    253.51 o 
  15   7   2       59.98     -197.29    250.33 o 
  17   7   2      111.24      311.85    256.69 o 
  19   7   2      144.60     -392.46    442.85 o 
 -20   8   2     1345.16     1330.13    177.67 o 
 -18   8   2       27.79       93.87    162.29 o 
 -16   8   2     7951.24     7202.74    685.22 o 
 -14   8   2     7940.01     8057.67    618.92 o 
 -12   8   2     1343.62     1359.83    130.47 o 
 -10   8   2      329.54      310.26     88.57 o 
  -8   8   2     3111.08     2969.98    231.76 o 
  -6   8   2     2816.70     2896.26    224.34 o 
  -4   8   2    10400.25    10116.50    503.31 o 
  -2   8   2     1730.53     1886.47    171.30 o 
   0   8   2    30932.65    33593.97    621.58 o 
   2   8   2     1622.73     1599.02    133.65 o 
   4   8   2     7676.65     7727.26    466.18 o 
   6   8   2     2934.65     2898.38    245.55 o 
   8   8   2     2240.40     2094.90    196.76 o 
  10   8   2    11225.11    10681.86    656.05 o 
  12   8   2     3095.98     3223.49    302.83 o 
  14   8   2      369.65      507.02    117.74 o 
  16   8   2     3657.41     3466.39    307.07 o 
  18   8   2      609.52      712.80    131.53 o 
 -21   9   2      283.56      140.01    333.06 o 
 -19   9   2     1573.99     1518.93    183.50 o 
 -17   9   2       19.71      -91.22    236.01 o 
 -15   9   2       43.99      -31.29    212.67 o 
 -13   9   2     1372.42     1417.64    135.24 o 
 -11   9   2      244.10       10.61    193.05 o 
  -9   9   2      641.27      699.54    102.89 o 
  -7   9   2     1341.05     1360.89    122.51 o 
  -5   9   2     3904.86     4356.86    363.82 o 
  -3   9   2     4921.93     4357.92    364.88 o 
  -1   9   2     1890.13     2045.05    182.44 o 
   1   9   2     1629.68     1413.92    141.07 o 
   3   9   2     5475.43     6342.50    439.13 o 
   5   9   2       45.34       11.14    157.52 o 
   7   9   2     2433.21     2067.85    193.58 o 
   9   9   2      621.90      560.58    104.48 o 
  11   9   2      311.14      125.16    262.53 o 
  13   9   2       26.63      -11.14    126.22 o 
  15   9   2      329.29      430.12    125.69 o 
  17   9   2      131.40       -9.02    333.59 o 
 -20  10   2        7.77      -79.55    174.49 o 
 -18  10   2     4260.71     4547.26    397.24 o 
 -16  10   2     5156.55     4558.39    409.43 o 
 -14  10   2      718.88      613.62    126.75 o 
 -12  10   2     3841.09     3700.28    321.92 o 
 -10  10   2      365.13      187.21    234.42 o 
  -8  10   2     1423.86     1312.63    132.06 o 
  -6  10   2     6032.16     5552.28    437.54 o 
  -4  10   2     1497.38     1410.74    126.22 o 
  -2  10   2     5957.97     6215.22    450.80 o 
   0  10   2      259.91      149.03    123.13 o 
   2  10   2    14172.34    14333.88    678.32 o 
   4  10   2     7764.39     6995.37    502.78 o 
   6  10   2     1458.83      362.23    277.91 o 
   8  10   2     3820.87     3654.14    299.12 o 
  10  10   2     2494.30     2561.61    233.36 o 
  12  10   2     2525.84     2631.09    255.10 o 
  14  10   2     3370.00     3027.79    258.28 o 
  16  10   2      210.88      230.17    116.15 o 
 -19  11   2        1.27      -57.28    300.18 o 
 -17  11   2        4.64       -3.18    313.97 o 
 -15  11   2        4.83     -102.36    269.42 o 
 -13  11   2      279.13      293.82    245.02 o 
 -11  11   2       14.66      -17.50    155.39 o 
  -9  11   2       55.02      169.18    191.99 o 
  -7  11   2      836.14      982.75    121.45 o 
  -5  11   2     1037.35     1089.88    110.84 o 
  -3  11   2      641.60      519.22     93.34 o 
  -1  11   2     2742.62     2462.96    228.58 o 
   1  11   2      464.73      404.66     89.63 o 
   3  11   2      645.64      615.74    109.25 o 
   5  11   2      968.55     1094.12    129.94 o 
   7  11   2     1161.99     1099.95    118.80 o 
   9  11   2      163.21     -277.38    281.62 o 
  11  11   2       11.66      -32.35    216.91 o 
  13  11   2     1263.29     1099.42    160.17 o 
  15  11   2      372.88     -293.82    293.82 o 
  17  11   2       28.95      223.81    284.27 o 
 -18  12   2       80.00      134.18    317.15 o 
 -16  12   2     2821.52     3042.11    257.75 o 
 -14  12   2     2947.91     2663.44    226.99 o 
 -12  12   2      283.84      120.39    193.58 o 
 -10  12   2     5069.54     5189.51    379.20 o 
  -8  12   2     1834.84     1730.55    169.71 o 
  -6  12   2      176.92     -252.45    252.45 o 
  -4  12   2    13509.58    13956.27    728.18 o 
  -2  12   2        1.37      -71.60    218.51 o 
   0  12   2     2797.56     2971.71    183.27 o 
   2  12   2     2166.19     2286.36    202.06 o 
   4  12   2     8629.82     7184.71    555.81 o 
   6  12   2     5581.12     5225.58    361.70 o 
   8  12   2      895.76      784.39    125.16 o 
  10  12   2     3766.44     3895.45    338.37 o 
  12  12   2     2816.37     3621.26    334.12 o 
  14  12   2      341.47      203.13    252.45 o 
  16  12   2     1018.88     1059.65    186.15 o 
 -17  13   2       54.83     -383.45    383.45 o 
 -15  13   2      966.48      923.88    168.12 o 
 -13  13   2      152.70      211.08    301.77 o 
 -11  13   2        3.22        4.77    257.75 o 
  -9  13   2      227.92     -137.36    254.04 o 
  -7  13   2      439.49      107.66    170.77 o 
  -5  13   2       74.54      129.94     94.93 o 
  -3  13   2      440.42      203.66    317.15 o 
  -1  13   2      230.44      193.05    241.31 o 
   1  13   2     3151.39     2875.05    241.84 o 
   3  13   2      308.93      378.14    105.54 o 
   5  13   2        5.52      -77.43    216.91 o 
   7  13   2      240.85     -150.62    284.80 o 
   9  13   2       17.40       74.78    196.23 o 
  11  13   2      106.12       66.29    259.34 o 
  13  13   2      242.00      144.26    246.08 o 
  15  13   2       35.20      197.82    101.30 o 
 -16  14   2      871.80      785.98    153.27 o 
 -14  14   2      715.47      699.54    162.29 o 
 -12  14   2      425.12      617.86    132.59 o 
 -10  14   2      772.67      899.48    137.36 o 
  -8  14   2      110.71     -201.53    289.04 o 
  -6  14   2      394.34      527.17    100.77 o 
  -4  14   2     1331.70     1390.06    143.20 o 
  -2  14   2      204.49       -1.59    248.74 o 
   0  14   2     1666.31     1679.24    110.06 o 
   2  14   2     9599.66    10142.49    723.40 o 
   4  14   2     1152.16     1002.90    142.13 o 
   6  14   2     1352.02      958.35    155.92 o 
   8  14   2     6528.03     7019.24    611.50 o 
  10  14   2     1262.77      984.34    188.28 o 
  12  14   2     1640.58     1358.24    179.26 o 
  14  14   2     1509.94     1705.62    190.93 o 
 -15  15   2      160.65      174.49    206.31 o 
 -13  15   2      116.51       -5.83    324.05 o 
 -11  15   2     1229.35     1400.13    161.76 o 
  -9  15   2     1740.05     1509.92    167.59 o 
  -7  15   2     1595.92     1579.92    171.30 o 
  -5  15   2     1282.82     1525.30    158.58 o 
  -3  15   2      419.96      272.07    120.92 o 
  -1  15   2       30.39       15.38    213.20 o 
   1  15   2      127.22      152.74    228.58 o 
   3  15   2      120.46      262.53    211.08 o 
   5  15   2       46.25      136.83    156.45 o 
   7  15   2      272.11       53.57    287.98 o 
   9  15   2      445.83      262.53    362.23 o 
  11  15   2      595.74      537.25    378.14 o 
  13  15   2      535.39      533.01    365.94 o 
 -14  16   2      996.27      -79.02    354.81 o 
 -12  16   2      258.23      291.16    125.69 o 
 -10  16   2      937.29     1113.21    173.96 o 
  -8  16   2      653.37      671.43    133.12 o 
  -6  16   2       72.32      347.91     91.22 o 
  -4  16   2      240.54      282.15    124.10 o 
  -2  16   2      633.41      606.19    124.10 o 
   0  16   2      132.07      184.92    145.83 o 
   2  16   2        5.09     -307.61    307.61 o 
   4  16   2        4.82      196.23    172.90 o 
   6  16   2        7.98      -41.90    252.45 o 
   8  16   2       95.53      374.43    268.36 o 
  10  16   2      468.18      319.80    145.85 o 
 -11  17   2        1.84      256.16    175.55 o 
  -9  17   2       13.76       10.61    283.74 o 
  -7  17   2        1.54       11.67    270.48 o 
  -5  17   2       75.29     -167.06    283.21 o 
  -3  17   2      245.91      546.80    105.54 o 
  -1  17   2        4.47      295.94    242.37 o 
   1  17   2      138.17     -230.70    307.61 o 
   3  17   2      878.22      888.34    150.09 o 
   5  17   2       10.62      -88.04    208.96 o 
   7  17   2      118.15      224.34    202.06 o 
   9  17   2        1.38      -19.09    172.37 o 
 -10  18   2        2.26     -368.07    368.07 o 
  -8  18   2        2.94      107.13    189.87 o 
  -6  18   2      308.83      -99.71    397.24 o 
  -4  18   2      203.06      364.35    315.56 o 
  -2  18   2      504.21      400.95    148.50 o 
   0  18   2      456.20      448.36     95.59 o 
   2  18   2      397.45      426.93    124.10 o 
   4  18   2     2679.49     2507.51    240.78 o 
   6  18   2     1223.30      481.56    520.81 o 
   8  18   2      234.92      423.75    307.61 o 
  -7  19   2       39.39     -125.16    300.71 o 
  -5  19   2      510.95      565.36    400.95 o 
  -3  19   2      252.63      114.56    357.46 o 
  -1  19   2      200.22      197.29    184.03 o 
   1  19   2      206.81      482.09    129.94 o 
   3  19   2        9.69       71.60    313.44 o 
   5  19   2       44.85      178.73    212.14 o 
 -23   1   3      207.83      470.95    115.62 o 
 -21   1   3     2859.95     3083.48    272.60 o 
 -19   1   3     2197.75     2041.86    202.60 o 
 -17   1   3     3279.41     3405.93    243.96 o 
 -15   1   3    10367.68     9983.92    610.97 o 
 -13   1   3    13818.74    14022.56    628.47 o 
 -11   1   3    17851.13    18911.89    656.05 o 
  -9   1   3    31821.78    32068.92    761.59 o 
  -7   1   3    15547.20    15789.17    472.55 o 
  -5   1   3     8129.11     7190.54    289.04 o 
  -3   1   3    40946.57    40333.42    582.33 o 
  -1   1   3      345.21      364.35     45.61 o 
   1   1   3      340.59      409.43     47.73 o 
   3   1   3     1320.08     1433.02    115.09 o 
   5   1   3      187.94      342.08     56.22 o 
   7   1   3    10770.62    10155.22    503.31 o 
   9   1   3     2269.79     2449.17    208.96 o 
  11   1   3      922.83      954.64    114.56 o 
  13   1   3      235.71      213.73    204.19 o 
  15   1   3     1408.94     1404.38    154.86 o 
  17   1   3     1378.29     1422.94    155.92 o 
  19   1   3      854.39      758.94    158.58 o 
 -24   2   3       87.40       71.60    318.21 o 
 -22   2   3      149.15      -47.20    265.18 o 
 -20   2   3       83.68      124.63    144.79 o 
 -18   2   3     4516.68     4519.68    342.08 o 
 -16   2   3      349.47      155.92    208.43 o 
 -14   2   3      840.91      932.89    105.01 o 
 -12   2   3     5196.89     5580.39    412.62 o 
 -10   2   3     1340.40     1212.92    108.19 o 
  -8   2   3       28.08       89.10    118.27 o 
  -6   2   3     7406.73     8064.03    333.06 o 
  -4   2   3   113119.73   118256.75   1107.38 o 
  -2   2   3        0.70       76.37     51.44 o 
   0   2   3    29774.80    29981.17   1392.18 o 
   2   2   3    18322.10    18898.63    503.31 o 
   4   2   3    20261.12    21008.38    599.83 o 
   6   2   3     2499.82     2694.20    177.14 o 
   8   2   3     1572.82     1496.66    137.36 o 
  10   2   3     1563.80     1478.63    142.13 o 
  12   2   3      327.57       31.82    241.31 o 
  14   2   3      763.89      893.65    129.94 o 
  16   2   3      446.80      402.01    305.48 o 
  18   2   3      147.01      235.48    159.64 o 
 -23   3   3      796.43      853.87    145.85 o 
 -21   3   3     2783.67     2746.70    249.80 o 
 -19   3   3     1730.07     1613.87    153.80 o 
 -17   3   3     2436.56     2672.45    263.06 o 
 -15   3   3     7126.15     7446.70    540.43 o 
 -13   3   3     5822.86     5565.53    438.07 o 
 -11   3   3    20451.51    21514.34    724.99 o 
  -9   3   3    28142.49    28525.62    754.69 o 
  -7   3   3     1026.10      983.28     92.28 o 
  -5   3   3      329.14      275.25     45.08 o 
  -3   3   3      559.57      541.49     53.57 o 
  -1   3   3     1078.58     1126.47    106.60 o 
   1   3   3      986.93     1056.47    105.01 o 
   3   3   3     4418.93     3771.35    270.48 o 
   5   3   3    13514.61    13194.15    521.34 o 
   7   3   3       16.22       99.18     58.87 o 
   9   3   3     8329.28     8090.55    498.53 o 
  11   3   3     2592.24     2481.00    235.48 o 
  13   3   3     2022.18     2540.40    215.32 o 
  15   3   3     5179.70     5561.29    405.19 o 
  17   3   3     1913.20     1705.62    172.90 o 
  19   3   3       74.79     -197.82    324.05 o 
 -22   4   3       30.78      325.11    269.42 o 
 -20   4   3      818.39      603.54    116.15 o 
 -18   4   3      857.80      667.72    121.45 o 
 -16   4   3      238.34      251.39     89.10 o 
 -14   4   3      357.77       71.60    201.00 o 
 -12   4   3     3817.51     3391.08    241.31 o 
 -10   4   3        6.80      170.24     39.25 o 
  -8   4   3     9258.06     9725.63    448.15 o 
  -6   4   3    17439.29    17742.99    542.02 o 
  -4   4   3     4493.81     5472.72    288.51 o 
  -2   4   3    27148.63    28232.34    618.39 o 
   0   4   3     1440.23     1455.56     96.26 o 
   2   4   3     5318.45     4918.50    296.47 o 
   4   4   3     5737.38     6395.54    366.47 o 
   6   4   3     8314.21     8706.29    460.88 o 
   8   4   3     2845.12     2977.94    215.85 o 
  10   4   3      177.15      180.85    168.12 o 
  12   4   3     2025.36     1856.77    181.91 o 
  14   4   3     1512.75     1398.01    153.27 o 
  16   4   3        0.09      142.67    116.15 o 
  18   4   3      426.33      576.49    138.95 o 
 -23   5   3      203.20      343.67    126.75 o 
 -21   5   3     1594.92     1454.76    168.65 o 
 -19   5   3     3789.88     3663.16    324.58 o 
 -17   5   3     4337.10     5278.08    505.96 o 
 -15   5   3     3823.58     3539.58    292.23 o 
 -13   5   3     7225.98     6932.26    512.85 o 
 -11   5   3    14458.63    12882.83    603.01 o 
  -9   5   3    22189.31    23375.35    745.68 o 
  -7   5   3    44707.63    46646.23    961.53 o 
  -5   5   3    23059.10    21833.61    615.21 o 
  -3   5   3     7024.14     7339.57    356.93 o 
  -1   5   3    41951.61    41276.93    805.61 o 
   1   5   3    18580.24    18189.02    563.24 o 
   3   5   3     1489.46     1577.80    145.85 o 
   5   5   3     5570.25     6306.97    387.16 o 
   7   5   3     3215.66     3400.63    325.64 o 
   9   5   3     3684.95     3474.88    261.99 o 
  11   5   3      771.60      710.14    115.09 o 
  13   5   3     3432.16     3338.05    266.24 o 
  15   5   3     2637.78     2950.89    253.51 o 
  17   5   3      879.16      923.35    137.89 o 
  19   5   3      496.89      205.25    448.68 o 
 -22   6   3       97.20      257.75    321.39 o 
 -20   6   3      534.81      149.03    343.67 o 
 -18   6   3     2705.66     2693.14    231.76 o 
 -16   6   3      203.87      165.47    126.75 o 
 -14   6   3      299.39      254.04     96.52 o 
 -12   6   3     9055.68     8425.20    543.08 o 
 -10   6   3      174.32      149.03    135.77 o 
  -8   6   3     5570.32     6149.45    403.60 o 
  -6   6   3     8177.46     8239.58    430.65 o 
  -4   6   3    18518.58    19591.81    612.03 o 
  -2   6   3     1017.09      903.19     85.92 o 
   0   6   3      629.12      676.00     47.80 o 
   2   6   3     5601.89     5099.35    338.90 o 
   4   6   3     1640.98     1553.41    153.80 o 
   6   6   3     2825.12     3182.65    234.42 o 
   8   6   3     5328.61     5406.43    431.18 o 
  10   6   3      376.81      470.95     86.98 o 
  12   6   3      980.02      961.53    136.30 o 
  14   6   3        3.16       61.52    227.52 o 
  16   6   3      520.99      609.91    140.01 o 
  18   6   3      232.36      334.65    278.97 o 
 -21   7   3     1484.20     1650.46    205.78 o 
 -19   7   3     3470.81     2924.37    288.51 o 
 -17   7   3     6298.00     5572.96    523.99 o 
 -15   7   3     1164.33     1358.24    135.77 o 
 -13   7   3      259.90       39.25    212.14 o 
 -11   7   3     9857.55     9837.01    586.04 o 
  -9   7   3     6223.65     5916.63    418.45 o 
  -7   7   3      328.93      173.96    163.88 o 
  -5   7   3    11557.23    12665.92    548.39 o 
  -3   7   3      117.34       27.05     93.34 o 
  -1   7   3    13790.87    16020.93    588.16 o 
   1   7   3      501.54      518.16     67.35 o 
   3   7   3     1252.89     1203.90    118.27 o 
   5   7   3     8630.12     8854.79    500.12 o 
   7   7   3     2665.18     2773.22    250.86 o 
   9   7   3    11229.29     9848.14    615.21 o 
  11   7   3     6038.05     6389.17    560.05 o 
  13   7   3      714.75      742.50    135.77 o 
  15   7   3     4729.57     5472.19    434.36 o 
  17   7   3      961.65      298.06    451.86 o 
 -22   8   3       42.59     -382.92    382.92 o 
 -20   8   3       10.96      -48.79    272.07 o 
 -18   8   3     1235.55     1275.50    150.62 o 
 -16   8   3     1128.32     1178.45    126.75 o 
 -14   8   3      744.53      704.84    105.54 o 
 -12   8   3     7502.63     7812.12    534.07 o 
 -10   8   3    10147.82    10111.73    590.81 o 
  -8   8   3      440.24      408.37     80.61 o 
  -6   8   3    17391.41    16840.33    656.58 o 
  -4   8   3     8393.11     8434.22    476.79 o 
  -2   8   3     1751.50     1389.53    131.00 o 
   0   8   3     5912.25     5629.75    271.40 o 
   2   8   3     7948.20     7255.77    448.15 o 
   4   8   3     6294.89     5811.09    423.22 o 
   6   8   3     1121.21     1082.98    106.07 o 
   8   8   3     1300.03     1146.63    119.86 o 
  10   8   3     5227.05     4926.99    361.70 o 
  12   8   3       45.77      -84.33    232.83 o 
  14   8   3     2756.91     2306.51    209.49 o 
  16   8   3        2.10      215.85    193.58 o 
  18   8   3       71.36       91.22    266.24 o 
 -21   9   3      859.14      879.33    177.14 o 
 -19   9   3     2435.20     2317.12    230.70 o 
 -17   9   3     4523.20     3662.62    316.09 o 
 -15   9   3     5022.67     4700.00    372.84 o 
 -13   9   3     4059.59     4056.68    322.46 o 
 -11   9   3     5875.75     6193.47    507.02 o 
  -9   9   3    26221.30    26595.66    942.44 o 
  -7   9   3    36517.26    35463.18   1037.90 o 
  -5   9   3     7125.10     6746.10    457.70 o 
  -3   9   3     2583.52     2475.69    218.51 o 
  -1   9   3      570.03      355.87     79.55 o 
   1   9   3      294.55      319.80     67.89 o 
   3   9   3     3167.38     2948.24    237.07 o 
   5   9   3     4406.02     4141.00    405.72 o 
   7   9   3     1027.21     1036.31    103.95 o 
   9   9   3       64.92      181.91    171.30 o 
  11   9   3       10.65      141.60    117.21 o 
  13   9   3      868.75     1029.42    127.82 o 
  15   9   3      681.58      409.43    308.14 o 
  17   9   3       97.43     -139.48    338.37 o 
 -20  10   3      224.69      325.11    332.53 o 
 -18  10   3     1928.91     2024.36    192.52 o 
 -16  10   3      380.09      127.82    207.90 o 
 -14  10   3      130.73      411.55    277.38 o 
 -12  10   3      114.58      210.55    164.94 o 
 -10  10   3     3848.38     3251.60    295.41 o 
  -8  10   3    12611.34    13561.15    706.43 o 
  -6  10   3       23.08     -189.87    200.47 o 
  -4  10   3      443.92      428.00     94.93 o 
  -2  10   3     1548.19     1585.23    138.42 o 
   0  10   3        2.94     -118.24    118.24 o 
   2  10   3     3431.08     3755.97    276.31 o 
   4  10   3       25.49     -137.36    217.98 o 
   6  10   3     3643.47     3920.91    298.06 o 
   8  10   3     3125.05     3026.20    288.51 o 
  10  10   3      772.33      699.01    126.22 o 
  12  10   3        0.15      -35.53    229.11 o 
  14  10   3        1.07       25.99    218.51 o 
  16  10   3        1.32       88.57    147.44 o 
 -19  11   3      667.84      472.55    136.83 o 
 -17  11   3      721.37      905.84    145.85 o 
 -15  11   3     5080.72     5514.62    407.84 o 
 -13  11   3      235.35      116.68    186.68 o 
 -11  11   3      485.37      722.34     99.18 o 
  -9  11   3    12788.02    13229.15    721.81 o 
  -7  11   3     3089.71     2981.12    247.14 o 
  -5  11   3       88.17       93.87    238.13 o 
  -3  11   3      366.93      354.28    248.74 o 
  -1  11   3      304.23      164.41    220.63 o 
   1  11   3     1338.56     1451.05    142.13 o 
   3  11   3     1178.40      984.34    110.31 o 
   5  11   3     6879.88     6715.87    546.80 o 
   7  11   3       64.61      319.27     82.20 o 
   9  11   3      518.72      658.17    116.15 o 
  11  11   3     1898.48     2182.41    193.05 o 
  13  11   3     2079.27     2313.40    225.40 o 
  15  11   3      410.69      273.66    272.60 o 
 -18  12   3      103.28      188.28    144.79 o 
 -16  12   3       46.43      -44.55    259.87 o 
 -14  12   3      113.98       77.96    203.13 o 
 -12  12   3       90.96     -288.51    288.51 o 
 -10  12   3     3154.29     3221.37    312.38 o 
  -8  12   3     1018.48      872.43    114.56 o 
  -6  12   3     2364.79     2370.15    219.04 o 
  -4  12   3     3149.87     2669.80    214.79 o 
  -2  12   3     2243.82     2235.44    220.63 o 
   0  12   3      629.93      691.75     77.94 o 
   2  12   3     2926.83     2881.94    268.36 o 
   4  12   3      227.61      117.21    240.78 o 
   6  12   3      989.09     1189.05    126.75 o 
   8  12   3     1378.77     1291.41    150.62 o 
  10  12   3        2.25      -12.20    165.47 o 
  12  12   3       72.49       74.25    175.02 o 
  14  12   3      233.33     -254.57    312.91 o 
 -17  13   3     2889.96     3145.00    271.54 o 
 -15  13   3     2659.38     2969.98    262.53 o 
 -13  13   3      689.14      760.53    147.97 o 
 -11  13   3     1150.29     1416.58    150.09 o 
  -9  13   3     3503.61     3091.43    299.12 o 
  -7  13   3     8395.29     8437.93    633.77 o 
  -5  13   3     6471.45     7201.68    596.65 o 
  -3  13   3      393.70      418.98    107.13 o 
  -1  13   3      750.21      683.63    128.88 o 
   1  13   3     3871.60     4192.45    323.52 o 
   3  13   3      130.12     -116.68    208.43 o 
   5  13   3      302.50      197.29    187.21 o 
   7  13   3      381.57      388.75    106.60 o 
   9  13   3      592.92      474.67    149.56 o 
  11  13   3      458.63      179.79    282.15 o 
  13  13   3        9.06      247.68     80.08 o 
 -16  14   3      388.96      400.42    288.51 o 
 -14  14   3     1820.72     1942.16    175.55 o 
 -12  14   3      278.74      357.99    347.38 o 
 -10  14   3      382.57     -156.45    282.15 o 
  -8  14   3      126.72       98.65    100.77 o 
  -6  14   3      500.00      359.58    267.83 o 
  -4  14   3        9.19      -79.02    222.22 o 
  -2  14   3     2834.65     2813.00    250.86 o 
   0  14   3      973.03      930.09     93.91 o 
   2  14   3      681.84      983.81    134.18 o 
   4  14   3       38.82      175.02    119.86 o 
   6  14   3       12.51      172.37    206.84 o 
   8  14   3      342.38      184.03    223.28 o 
  10  14   3       74.35      133.12    183.50 o 
  12  14   3       68.23      267.30     95.46 o 
 -15  15   3      726.44      367.01    378.67 o 
 -13  15   3      421.11      466.71    128.88 o 
 -11  15   3      313.52      278.44    213.73 o 
  -9  15   3      603.13      713.33    134.18 o 
  -7  15   3     1038.95      396.70    396.70 o 
  -5  15   3     1154.29      870.31    149.56 o 
  -3  15   3      538.59      788.11    126.22 o 
  -1  15   3        5.99       51.44    253.51 o 
   1  15   3       25.28       30.76    310.26 o 
   3  15   3      239.51      148.50    274.72 o 
   5  15   3        1.61      -24.93    190.93 o 
   7  15   3      265.35      324.58    321.92 o 
   9  15   3      309.03       68.42    282.15 o 
  11  15   3     1218.97     1136.55    182.97 o 
 -14  16   3        4.12     -185.62    286.39 o 
 -12  16   3      413.85      207.37    257.22 o 
 -10  16   3      848.65      880.39    132.59 o 
  -8  16   3      327.22      200.47    342.08 o 
  -6  16   3       78.79       26.52    201.53 o 
  -4  16   3     2354.99     2431.67    222.22 o 
  -2  16   3      714.75      255.10    293.82 o 
   0  16   3      218.47      139.86    223.86 o 
   2  16   3     1777.74     1950.11    190.93 o 
   4  16   3       13.30      195.17    106.60 o 
   6  16   3      126.14     -280.03    280.03 o 
   8  16   3      326.78      558.99    109.78 o 
  10  16   3      120.20       90.69    261.99 o 
 -13  17   3      380.16      721.28    142.13 o 
 -11  17   3      394.91      319.80    327.23 o 
  -9  17   3      487.57      702.72    120.92 o 
  -7  17   3      582.46      810.38    150.62 o 
  -5  17   3      975.90      495.88    342.08 o 
  -3  17   3      203.14      -70.01    324.58 o 
  -1  17   3       43.87       60.46    199.41 o 
   1  17   3      218.58      233.36    282.15 o 
   3  17   3        6.63      125.16    280.03 o 
   5  17   3       39.41     -383.45    383.45 o 
   7  17   3        0.70     -257.75    316.62 o 
   9  17   3      392.78      -33.41    404.13 o 
 -10  18   3      138.30     -355.34    368.60 o 
  -8  18   3        3.34      168.65    198.35 o 
  -6  18   3      718.57      923.35    141.07 o 
  -4  18   3      157.07      381.32    273.66 o 
  -2  18   3      370.71      563.77    134.18 o 
   0  18   3      869.86      688.79    117.01 o 
   2  18   3       62.62       85.92    243.96 o 
   4  18   3      245.51     -442.85    442.85 o 
   6  18   3      264.47      247.68    378.14 o 
  -7  19   3      491.71      490.58    441.78 o 
  -5  19   3      270.58      135.24    319.27 o 
  -3  19   3      687.54      241.84    369.66 o 
  -1  19   3      784.07      584.45    468.30 o 
   1  19   3       21.43     -165.47    226.46 o 
   3  19   3        3.27      179.79    215.85 o 
 -24   0   4      494.50      176.61    360.11 o 
 -22   0   4      872.84      310.79    357.99 o 
 -20   0   4     2479.12     2458.19    215.32 o 
 -18   0   4     1743.61     1631.90    160.17 o 
 -16   0   4    18330.63    19373.30    861.83 o 
 -14   0   4     3332.44     3295.09    250.86 o 
 -12   0   4     8841.42     8810.24    487.93 o 
 -10   0   4    13755.45    11967.44    502.78 o 
  -8   0   4     5724.22     6637.38    346.32 o 
  -6   0   4     6575.42     6275.68    295.41 o 
  -4   0   4    64540.89    67076.52    849.10 o 
  -2   0   4   154480.19   156000.98   1274.97 o 
   0   0   4    15807.90    15068.66    308.08 o 
   2   0   4     2784.56     2530.85    228.58 o 
   4   0   4      309.09      339.43     51.44 o 
   6   0   4    15227.08    16540.68    627.41 o 
   8   0   4      412.73      503.84     76.37 o 
  10   0   4    16424.67    17584.95    791.29 o 
  12   0   4     6342.80     6109.15    521.87 o 
  14   0   4       68.36       55.69    166.53 o 
  16   0   4     2597.60     2640.10    254.04 o 
  18   0   4       55.41      103.42    183.50 o 
 -23   1   4      109.61     -291.16    291.16 o 
 -21   1   4      422.36      243.96    327.76 o 
 -19   1   4      238.24      156.98    132.06 o 
 -17   1   4       54.96      163.35    119.86 o 
 -15   1   4     6218.78     5999.90    484.74 o 
 -13   1   4      104.62      122.51    133.65 o 
 -11   1   4      743.98      714.92     81.67 o 
  -9   1   4     5760.50     5437.72    334.12 o 
  -7   1   4    11858.07    13498.04    452.39 o 
  -5   1   4    15991.97    16522.12    444.97 o 
  -3   1   4    51563.38    52769.16    749.92 o 
  -1   1   4    26061.72    25276.67    538.31 o 
   1   1   4     1735.95     1979.28    187.75 o 
   3   1   4      329.13      351.09     58.87 o 
   5   1   4      470.70      431.71     68.42 o 
   7   1   4      389.78      349.50     56.75 o 
   9   1   4      282.64      -60.46    192.52 o 
  11   1   4     1044.29     1077.15    120.39 o 
  13   1   4      175.74     -122.51    216.38 o 
  15   1   4      202.00      275.78     94.93 o 
  17   1   4        3.67      -15.38    152.21 o 
  19   1   4        1.35      110.31    197.29 o 
 -24   2   4      243.74      228.05    229.11 o 
 -22   2   4        9.65      -44.02    256.16 o 
 -20   2   4      723.02      818.87    128.88 o 
 -18   2   4     6189.38     5885.34    574.90 o 
 -16   2   4      628.75      725.52    103.42 o 
 -14   2   4    16530.66    17035.50    732.42 o 
 -12   2   4    51431.28    49594.46   1146.10 o 
 -10   2   4     7233.57     7383.06    407.84 o 
  -8   2   4    34401.36    33239.94    757.88 o 
  -6   2   4    88965.73    92155.91   1127.53 o 
  -4   2   4     3152.47     2722.84    216.91 o 
  -2   2   4   136918.19   134277.16   1250.04 o 
   0   2   4    24832.12    24036.77    401.44 o 
   2   2   4       68.91      -11.67    113.50 o 
   4   2   4    38381.09    38484.61    875.61 o 
   6   2   4    16522.56    16682.82    640.67 o 
   8   2   4      240.86      268.89     80.08 o 
  10   2   4     4434.46     4244.42    294.35 o 
  12   2   4       43.62       64.17    158.58 o 
  14   2   4      353.10      603.01    119.86 o 
  16   2   4       58.71       66.29    258.28 o 
  18   2   4      249.97      210.02    263.06 o 
 -23   3   4      679.10      661.35    152.21 o 
 -21   3   4      166.42      275.78    275.25 o 
 -19   3   4      294.97      429.59     96.52 o 
 -17   3   4     4550.30     4592.87    450.27 o 
 -15   3   4     1974.59     2025.42    189.34 o 
 -13   3   4        1.01      119.33     84.86 o 
 -11   3   4     7593.30     7060.60    423.75 o 
  -9   3   4      175.22      244.49     60.99 o 
  -7   3   4    24817.12    26563.31    666.65 o 
  -5   3   4     2443.59     2626.84    204.19 o 
  -3   3   4     3301.85     3475.94    233.89 o 
  -1   3   4     3676.99     3658.38    245.55 o 
   1   3   4     9121.83     9648.20    398.83 o 
   3   3   4     3006.17     3301.45    257.22 o 
   5   3   4      950.30      804.55     82.20 o 
   7   3   4     5322.17     5034.12    413.15 o 
   9   3   4     1048.42     1040.55    116.15 o 
  11   3   4     2169.81     2259.31    204.19 o 
  13   3   4      323.79      326.70    110.84 o 
  15   3   4       99.73     -366.47    366.47 o 
  17   3   4       74.86       25.99    226.99 o 
 -24   4   4       37.20     -328.29    328.29 o 
 -22   4   4      977.68     1015.63    146.91 o 
 -20   4   4       53.33       25.46    195.17 o 
 -18   4   4       20.83      120.92    137.36 o 
 -16   4   4     6606.58     6216.81    513.38 o 
 -14   4   4     2632.12     2735.57    225.93 o 
 -12   4   4     3327.35     3067.57    230.70 o 
 -10   4   4    47551.09    44939.02   1027.30 o 
  -8   4   4     9580.71     9553.80    448.15 o 
  -6   4   4     7928.39     8145.71    385.57 o 
  -4   4   4    62455.61    61713.59    966.84 o 
  -2   4   4     6678.58     7074.92    346.85 o 
   0   4   4     3734.33     3657.28    186.72 o 
   2   4   4    10470.63    10085.74    448.68 o 
   4   4   4     1703.48     1722.59    153.27 o 
   6   4   4       54.49      121.98    109.78 o 
   8   4   4       11.53       11.14    160.70 o 
  10   4   4     3654.95     4058.27    293.29 o 
  12   4   4      710.43      372.31    276.84 o 
  14   4   4      516.46      642.79    121.98 o 
  16   4   4     1758.55     2111.34    193.58 o 
  18   4   4       83.72     -243.43    271.54 o 
 -23   5   4      296.77      152.21    186.68 o 
 -21   5   4       22.44      304.95    249.80 o 
 -19   5   4      169.57      171.83    205.78 o 
 -17   5   4       48.80      193.05    182.97 o 
 -15   5   4      313.79      210.02    268.89 o 
 -13   5   4       81.13      130.47     67.35 o 
 -11   5   4     1045.08     1046.92     99.71 o 
  -9   5   4     3247.59     3571.93    315.56 o 
  -7   5   4     1773.28     2102.32    167.59 o 
  -5   5   4     2854.39     3363.50    276.84 o 
  -3   5   4        7.09      -52.51    146.38 o 
  -1   5   4      161.12      171.30     64.17 o 
   1   5   4     4467.22     4212.60    319.80 o 
   3   5   4     6421.54     7262.14    411.55 o 
   5   5   4       14.50       90.69    122.51 o 
   7   5   4       95.11      188.81    170.24 o 
   9   5   4      235.97      228.05    155.39 o 
  11   5   4        5.06       47.73    215.85 o 
  13   5   4      256.79      336.24    246.61 o 
  15   5   4      169.42      -27.05    197.82 o 
  17   5   4        0.04      -51.44    278.97 o 
 -22   6   4      444.67     -104.48    400.95 o 
 -20   6   4     2004.93     1967.08    188.28 o 
 -18   6   4      144.13      225.93    170.24 o 
 -16   6   4     1273.57     1361.42    136.30 o 
 -14   6   4    15202.91    15288.51    775.91 o 
 -12   6   4     6881.06     7216.00    490.05 o 
 -10   6   4    22993.34    21943.40    791.29 o 
  -8   6   4    47640.20    48069.17   1075.03 o 
  -6   6   4    12410.89    12010.40    516.56 o 
  -4   6   4    49494.50    50361.36    998.13 o 
  -2   6   4    92408.80    93358.75   1347.63 o 
   0   6   4    23912.72    25230.27    515.08 o 
   2   6   4    17639.67    17568.51    631.12 o 
   4   6   4     7306.77     7053.71    445.50 o 
   6   6   4       79.84      -46.14    146.38 o 
   8   6   4        1.25     -117.21    138.42 o 
  10   6   4      547.49      317.15    232.30 o 
  12   6   4     1458.87     1215.04    144.26 o 
  14   6   4      341.20      216.38    259.34 o 
  16   6   4       15.78      193.58    101.30 o 
  18   6   4      264.20      -32.88    399.89 o 
 -23   7   4        1.63      290.63    292.76 o 
 -21   7   4       17.09       33.94    142.13 o 
 -19   7   4        3.44     -213.73    213.73 o 
 -17   7   4       13.59     -241.84    241.84 o 
 -15   7   4     2830.90     2650.71    262.53 o 
 -13   7   4     2703.36     3049.54    251.39 o 
 -11   7   4      133.09       15.91    138.95 o 
  -9   7   4     1776.84     2148.46    186.68 o 
  -7   7   4     1464.54     1568.26    133.65 o 
  -5   7   4     2249.07     2844.82    270.48 o 
  -3   7   4     4479.66     4777.43    348.44 o 
  -1   7   4        0.14       49.85    143.20 o 
   1   7   4     7284.79     7026.13    421.10 o 
   3   7   4     1192.39     1208.68    115.09 o 
   5   7   4        1.05      140.54     99.18 o 
   7   7   4      715.33      901.60    110.84 o 
   9   7   4      211.76      291.16     85.92 o 
  11   7   4      490.24      402.01    118.27 o 
  13   7   4       55.24     -144.26    250.33 o 
  15   7   4      374.87     -297.00    313.97 o 
  17   7   4       42.05      277.38    278.44 o 
 -22   8   4      390.62      345.79    289.57 o 
 -20   8   4      140.27      294.88    296.47 o 
 -18   8   4      625.60      229.11    205.25 o 
 -16   8   4      192.10      191.99    129.41 o 
 -14   8   4     4194.24     3988.79    319.27 o 
 -12   8   4    21122.36    21087.40    872.96 o 
 -10   8   4     4615.80     4566.35    415.80 o 
  -8   8   4    22066.92    22440.34    821.52 o 
  -6   8   4    26447.70    24361.81    793.94 o 
  -4   8   4     2978.52     3335.93    325.11 o 
  -2   8   4    11561.15    11405.26    546.26 o 
   0   8   4    28181.51    28612.05   1247.92 o 
   2   8   4       94.28     -156.45    156.98 o 
   4   8   4     4418.94     4557.86    397.77 o 
   6   8   4      224.95       32.88    214.79 o 
   8   8   4      603.43      798.18    111.90 o 
  10   8   4      397.42      176.08    241.31 o 
  12   8   4      494.99      299.12    103.95 o 
  14   8   4      288.54      362.23    126.75 o 
  16   8   4       37.60      174.49    135.77 o 
 -21   9   4       24.44      151.15    260.40 o 
 -19   9   4      467.82      369.66    129.41 o 
 -17   9   4      191.56      173.96    208.96 o 
 -15   9   4       52.19       24.93    169.71 o 
 -13   9   4     1271.44     1227.77    136.30 o 
 -11   9   4     4219.37     3994.63    298.59 o 
  -9   9   4     2921.60     2895.73    237.60 o 
  -7   9   4       18.35     -138.95    158.58 o 
  -5   9   4      341.44      437.01     84.86 o 
  -3   9   4     1146.56     1337.02    132.59 o 
  -1   9   4      346.84      359.58     93.34 o 
   1   9   4       36.46      157.52    143.73 o 
   3   9   4     4824.19     3983.49    383.45 o 
   5   9   4     5114.88     5990.88    490.05 o 
   7   9   4        5.42       23.34    142.67 o 
   9   9   4     1004.24     1174.20    132.06 o 
  11   9   4      104.25     -282.15    282.15 o 
  13   9   4      159.15      225.40    272.07 o 
  15   9   4      179.28     -398.83    398.83 o 
 -20  10   4      368.10      352.16    145.85 o 
 -18  10   4        6.58      -56.22    292.23 o 
 -16  10   4     4851.65     4430.05    373.37 o 
 -14  10   4     2793.42     2632.15    239.19 o 
 -12  10   4     4524.98     4239.65    326.17 o 
 -10  10   4    27795.38    27835.63   1055.40 o 
  -8  10   4     1045.26     1102.08    110.31 o 
  -6  10   4     2327.61     2618.36    225.93 o 
  -4  10   4     6948.30     6632.08    501.18 o 
  -2  10   4      579.77      110.84    242.90 o 
   0  10   4     5847.47     5683.72    333.70 o 
   2  10   4     6731.43     6550.40    482.09 o 
   4  10   4     4954.02     4825.16    475.73 o 
   6  10   4     3948.57     3754.38    294.35 o 
   8  10   4      920.38      797.12    126.22 o 
  10  10   4      630.62      522.40    122.51 o 
  12  10   4      420.43      412.62    115.09 o 
  14  10   4       95.88     -182.44    304.42 o 
  16  10   4      434.35      326.17    150.62 o 
 -19  11   4      215.98     -268.89    348.97 o 
 -17  11   4        3.46       95.46    164.41 o 
 -15  11   4      111.21      162.29    246.61 o 
 -13  11   4       64.21      181.91    124.10 o 
 -11  11   4       18.12     -133.12    133.12 o 
  -9  11   4      130.54       32.35    245.55 o 
  -7  11   4       47.38       16.44    162.82 o 
  -5  11   4      371.20      516.03     92.28 o 
  -3  11   4      106.44      105.01    203.66 o 
  -1  11   4        2.50      128.88    110.31 o 
   1  11   4      161.63      243.96    221.69 o 
   3  11   4        3.32     -195.70    195.70 o 
   5  11   4      824.26      982.75    119.33 o 
   7  11   4      858.49      819.40    128.35 o 
   9  11   4      687.21      694.23    122.51 o 
  11  11   4       71.61       91.75    181.38 o 
  13  11   4       75.01       25.99    229.64 o 
  15  11   4      176.25     -143.20    345.26 o 
 -20  12   4       20.36      179.79    214.26 o 
 -18  12   4     1896.06     2029.13    202.06 o 
 -16  12   4      390.83      489.52    115.09 o 
 -14  12   4     2766.81     3088.25    308.14 o 
 -12  12   4     9894.79     9065.87    709.08 o 
 -10  12   4     1923.99     2271.51    217.45 o 
  -8  12   4     5003.71     5130.64    366.47 o 
  -6  12   4     5601.92     5426.05    503.84 o 
  -4  12   4       21.73      -75.84    230.17 o 
  -2  12   4    12694.38    13942.48    758.94 o 
   0  12   4    10442.29     9863.54    449.63 o 
   2  12   4      604.61      592.94    106.07 o 
   4  12   4     3760.00     3859.92    296.47 o 
   6  12   4     1076.27      926.53    128.88 o 
   8  12   4       39.58      -93.34    250.33 o 
  10  12   4     1550.48     1614.40    178.20 o 
  12  12   4        3.22     -284.27    284.27 o 
  14  12   4      339.14      414.74    147.44 o 
 -19  13   4      200.75      225.93    202.60 o 
 -17  13   4     1086.87     1061.24    161.23 o 
 -15  13   4     1537.97     1661.60    197.82 o 
 -13  13   4       60.40     -210.55    210.55 o 
 -11  13   4      582.87      509.14    114.03 o 
  -9  13   4        4.00     -171.30    219.57 o 
  -7  13   4       21.71      -26.52    190.40 o 
  -5  13   4      423.42      517.10     95.99 o 
  -3  13   4       82.47      -88.04    252.98 o 
  -1  13   4     1769.78     1867.38    158.58 o 
   1  13   4      231.61      229.64     92.28 o 
   3  13   4      877.11      696.35    115.09 o 
   5  13   4      397.09      531.41    112.44 o 
   7  13   4        6.72     -231.23    231.23 o 
   9  13   4      759.87      731.89    143.73 o 
  11  13   4      706.85      196.23    407.31 o 
  13  13   4        5.27     -121.45    294.35 o 
 -18  14   4       10.02     -321.39    321.39 o 
 -16  14   4     2326.79     2592.90    235.48 o 
 -14  14   4      738.26      504.37    350.03 o 
 -12  14   4      228.96      144.79    123.04 o 
 -10  14   4     2527.44     2478.87    219.04 o 
  -8  14   4      531.61      633.77    115.09 o 
  -6  14   4      111.60      -49.32    262.53 o 
  -4  14   4     2587.36     2439.10    208.96 o 
  -2  14   4      134.40      190.40    220.63 o 
   0  14   4      619.01       92.35    230.65 o 
   2  14   4     1414.23     1500.90    145.85 o 
   4  14   4       35.37      145.85    141.07 o 
   6  14   4       22.29       64.17    244.49 o 
   8  14   4       10.22      -41.90    252.98 o 
  10  14   4      478.84      546.26    134.18 o 
  12  14   4       28.06     -188.28    289.04 o 
 -15  15   4      101.29      398.83    287.45 o 
 -13  15   4       19.12      -15.38    154.33 o 
 -11  15   4      146.63      179.79    149.56 o 
  -9  15   4      338.26      217.98    261.46 o 
  -7  15   4      150.29       74.78    196.23 o 
  -5  15   4     1547.43     1867.38    173.96 o 
  -3  15   4     2416.05     2369.62    204.72 o 
  -1  15   4       17.46     -174.49    201.00 o 
   1  15   4      251.66     -309.20    309.20 o 
   3  15   4      174.42      133.12    130.47 o 
   5  15   4        2.19     -120.92    310.79 o 
   7  15   4       43.83     -229.64    285.33 o 
   9  15   4       23.80      147.44    253.51 o 
  11  15   4      108.03        6.36    313.44 o 
 -14  16   4     1899.95     1732.67    220.63 o 
 -12  16   4      819.02      931.30    170.24 o 
 -10  16   4     1321.76     1316.34    169.71 o 
  -8  16   4     5673.07     5831.77    446.56 o 
  -6  16   4     3946.75     3950.61    383.45 o 
  -4  16   4     2673.30     2818.30    234.95 o 
  -2  16   4     5365.17     5746.92    429.59 o 
   0  16   4     2876.94     2855.15    424.02 o 
   2  16   4     1993.70     1656.83    176.08 o 
   4  16   4     1289.09     1307.85    178.20 o 
   6  16   4      460.86      110.84    329.35 o 
   8  16   4      127.31      231.23    208.96 o 
 -13  17   4      405.13     -293.82    377.08 o 
 -11  17   4      448.94      364.88    134.71 o 
  -9  17   4      507.10      885.16    144.26 o 
  -7  17   4       64.13     -275.78    275.78 o 
  -5  17   4       24.36       11.67    263.06 o 
  -3  17   4       57.59      302.30    247.14 o 
  -1  17   4      290.35      395.11    149.56 o 
   1  17   4      206.09      297.53    112.97 o 
   3  17   4      219.45      -64.70    312.91 o 
   5  17   4     1433.71     1369.90    176.61 o 
   7  17   4      341.37      433.30    124.63 o 
 -10  18   4      251.93      264.12    333.06 o 
  -8  18   4      264.46      311.85    124.10 o 
  -6  18   4     1393.07     1427.18    197.82 o 
  -4  18   4      199.01      -22.27    361.17 o 
  -2  18   4      199.96      -82.20    355.87 o 
   0  18   4      873.46      966.59    118.11 o 
   2  18   4       85.43      290.63    215.32 o 
   4  18   4       10.25       41.90    126.75 o 
  -7  19   4       18.32     -170.24    232.30 o 
  -5  19   4       14.20      -75.84    345.79 o 
  -3  19   4      414.18      638.55    143.20 o 
  -1  19   4      561.16      624.76    147.44 o 
   1  19   4      124.47      176.08    209.49 o 
 -25   1   5      871.06      318.74    255.63 o 
 -23   1   5      445.26      467.24    121.98 o 
 -21   1   5       24.93      137.36    158.05 o 
 -19   1   5      522.45      502.78    116.15 o 
 -17   1   5     8867.43     8275.11    595.59 o 
 -15   1   5     3244.47     3970.76    372.84 o 
 -13   1   5      302.36      269.42     68.95 o 
 -11   1   5     8472.99     8010.47    440.72 o 
  -9   1   5    15321.53    14601.18    534.07 o 
  -7   1   5     7163.12     7275.40    348.97 o 
  -5   1   5    79935.54    80575.09   1051.16 o 
  -3   1   5     7501.28     6679.81    316.09 o 
  -1   1   5     6007.41     5307.25    310.79 o 
   1   1   5    25163.29    24669.95    652.87 o 
   3   1   5    13548.95    13447.13    531.95 o 
   5   1   5    12374.25    12310.05    562.71 o 
   7   1   5    15200.62    15603.54    686.28 o 
   9   1   5      143.21      213.20    197.82 o 
  11   1   5      478.60      549.45    112.97 o 
  13   1   5     2253.19     2224.30    222.22 o 
  15   1   5       62.57     -134.18    341.02 o 
  17   1   5       96.74     -129.94    319.80 o 
 -24   2   5      238.18      -54.63    287.45 o 
 -22   2   5      150.44      318.21     92.81 o 
 -20   2   5      312.81       51.97    257.22 o 
 -18   2   5       14.60      137.36    143.20 o 
 -16   2   5      883.43      728.18    117.74 o 
 -14   2   5     1765.80     2016.94    197.29 o 
 -12   2   5     2443.21     2721.78    213.20 o 
 -10   2   5    11384.18    11919.71    513.91 o 
  -8   2   5     1520.30     1540.68    146.91 o 
  -6   2   5     2371.97     2673.51    229.11 o 
  -4   2   5       26.23      -69.48    118.80 o 
  -2   2   5     7643.84     7754.84    348.44 o 
   0   2   5      683.16      682.58     58.60 o 
   2   2   5       68.19      -68.42    112.97 o 
   4   2   5     4206.26     5034.12    352.16 o 
   6   2   5      705.13      689.46     95.99 o 
   8   2   5      335.21      293.82     81.14 o 
  10   2   5       60.57       15.91    172.37 o 
  12   2   5      529.69      512.32    107.13 o 
  14   2   5      131.29      147.44    129.41 o 
  16   2   5        0.60       41.37    163.88 o 
  18   2   5      231.66     -267.30    455.57 o 
 -23   3   5      639.20      657.11    133.65 o 
 -21   3   5      187.78      128.35    211.08 o 
 -19   3   5     1254.35     1628.19    152.74 o 
 -17   3   5       25.44        7.96    204.19 o 
 -15   3   5      991.41     1014.57    106.60 o 
 -13   3   5     4971.97     4130.40    362.76 o 
 -11   3   5     1823.31     1748.05    159.64 o 
  -9   3   5      734.20      586.57     66.82 o 
  -7   3   5    66509.53    68711.07   1097.30 o 
  -5   3   5    16803.15    16348.69    520.28 o 
  -3   3   5    21610.71    21723.30    586.04 o 
  -1   3   5    26178.10    24960.58    647.56 o 
   1   3   5     1301.78     1151.40     93.34 o 
   3   3   5      928.83      813.56     77.96 o 
   5   3   5    10658.21    10559.35    527.70 o 
   7   3   5      845.07      834.78    100.77 o 
   9   3   5     2956.33     3123.79    272.60 o 
  11   3   5      856.65      709.61    115.62 o 
  13   3   5       93.90       61.52    226.46 o 
  15   3   5        6.35      134.71    224.87 o 
  17   3   5        5.23     -178.20    274.72 o 
 -24   4   5      416.42        6.89    301.77 o 
 -22   4   5     1599.05     1621.82    162.29 o 
 -20   4   5       84.95      111.90    238.66 o 
 -18   4   5      760.69      816.21    118.80 o 
 -16   4   5     1369.46     1578.33    144.79 o 
 -14   4   5      971.11      965.77     99.18 o 
 -12   4   5       31.42      204.72    142.67 o 
 -10   4   5    37405.55    40812.34    980.09 o 
  -8   4   5     5840.24     6091.65    371.78 o 
  -6   4   5       12.63     -111.37    111.37 o 
  -4   4   5     3157.34     3468.52    256.69 o 
  -2   4   5    28245.79    27438.39    705.37 o 
   0   4   5     1509.81     1423.55     86.17 o 
   2   4   5    12641.95    13398.33    546.80 o 
   4   4   5     7698.03     7606.87    456.10 o 
   6   4   5     3836.07     4248.14    388.22 o 
   8   4   5      412.23      407.84     94.40 o 
  10   4   5     1809.97     1606.44    146.91 o 
  12   4   5     1021.99     1050.10    135.24 o 
  14   4   5        0.34       77.96    206.84 o 
  16   4   5      289.88      300.18    113.50 o 
 -23   5   5     1030.18     1023.05    156.98 o 
 -21   5   5      882.64      865.01    133.12 o 
 -19   5   5       49.47      172.90    126.22 o 
 -17   5   5      428.17      690.52    110.84 o 
 -15   5   5      894.60      892.06    101.30 o 
 -13   5   5     4724.23     4745.08    399.36 o 
 -11   5   5     7206.84     7258.43    467.24 o 
  -9   5   5    14429.50    14043.25    590.81 o 
  -7   5   5    57443.51    59808.55   1117.99 o 
  -5   5   5    87671.53    93945.86   1347.10 o 
  -3   5   5    32409.07    33018.78    801.90 o 
  -1   5   5    60640.18    58979.08   1084.57 o 
   1   5   5    46590.97    47302.28   1015.63 o 
   3   5   5    13313.84    13304.99    586.04 o 
   5   5   5    25485.55    24456.75    846.98 o 
   7   5   5     7742.94     7784.54    530.35 o 
   9   5   5       46.41       -4.77    241.31 o 
  11   5   5     3337.06     3392.14    304.42 o 
  13   5   5      251.87      101.83    274.19 o 
  15   5   5      464.14      304.42    116.68 o 
  17   5   5       43.76     -350.56    350.56 o 
 -24   6   5       11.06       46.67    192.52 o 
 -22   6   5      222.01      290.63    349.50 o 
 -20   6   5       65.14       79.02    210.02 o 
 -18   6   5      289.65      301.77    210.02 o 
 -16   6   5    13603.63    12720.01    746.21 o 
 -14   6   5      113.15      169.18     81.14 o 
 -12   6   5      965.54      968.43    106.60 o 
 -10   6   5    15937.28    16267.02    674.08 o 
  -8   6   5     6382.18     6830.96    410.49 o 
  -6   6   5     5150.27     5558.11    394.05 o 
  -4   6   5    40089.28    43417.96    971.61 o 
  -2   6   5    14926.78    14735.89    572.25 o 
   0   6   5      778.49      756.57     59.22 o 
   2   6   5      366.97       82.74    134.71 o 
   4   6   5    17521.35    17735.57    715.98 o 
   6   6   5      467.95      405.19     86.45 o 
   8   6   5       26.18       67.89    240.25 o 
  10   6   5     4046.11     4180.25    338.37 o 
  12   6   5      204.45      214.79    206.84 o 
  14   6   5      177.63      228.58    124.10 o 
  16   6   5      757.01      524.52    415.80 o 
 -23   7   5      219.19      415.80    301.24 o 
 -21   7   5      510.64      291.69    226.46 o 
 -19   7   5       59.90      -47.73    268.36 o 
 -17   7   5       73.59       15.38    208.96 o 
 -15   7   5      407.68      236.01    252.45 o 
 -13   7   5     4757.98     5079.73    439.13 o 
 -11   7   5     1315.38     1235.19    117.74 o 
  -9   7   5     2230.38     2179.22    196.23 o 
  -7   7   5    11870.08    11233.96    546.26 o 
  -5   7   5     7091.06     7047.87    442.85 o 
  -3   7   5    15589.40    16771.39    639.61 o 
  -1   7   5    23669.63    24231.88    779.62 o 
   1   7   5     1735.70     1735.85    159.11 o 
   3   7   5     7554.95     8221.02    496.94 o 
   5   7   5     6513.27     6929.61    495.88 o 
   7   7   5       28.03      124.10    176.08 o 
   9   7   5       11.79       55.69    193.58 o 
  11   7   5      129.42      231.23     87.51 o 
  13   7   5        3.65     -144.79    230.17 o 
  15   7   5        6.48     -167.59    261.99 o 
 -22   8   5      828.75     1051.69    162.29 o 
 -20   8   5      541.99      248.74    244.49 o 
 -18   8   5       31.20      -11.67    130.47 o 
 -16   8   5      167.15      316.62     99.71 o 
 -14   8   5      496.57      572.25    107.66 o 
 -12   8   5      188.96      257.75    183.50 o 
 -10   8   5     2389.79     2490.54    212.67 o 
  -8   8   5      110.79       59.93    185.09 o 
  -6   8   5      831.64      933.42     91.75 o 
  -4   8   5     2943.12     2868.15    226.99 o 
  -2   8   5      293.89      365.94     81.14 o 
   0   8   5     2168.95     2449.26    188.54 o 
   2   8   5     7597.58     6853.23    476.79 o 
   4   8   5       74.81       58.34     93.87 o 
   6   8   5      135.59      237.60    161.76 o 
   8   8   5      250.40      156.98    142.13 o 
  10   8   5        0.63      -75.84    202.60 o 
  12   8   5      448.09      507.55    126.22 o 
  14   8   5       82.05     -342.08    392.46 o 
  16   8   5        4.00     -272.07    332.00 o 
 -21   9   5       82.71      226.99     91.22 o 
 -19   9   5      370.41      531.41    116.68 o 
 -17   9   5      993.91     1139.73    138.95 o 
 -15   9   5     2411.37     2444.93    224.34 o 
 -13   9   5     1152.04     1143.97    132.06 o 
 -11   9   5     5775.38     5653.57    499.59 o 
  -9   9   5    14099.08    13328.86    696.35 o 
  -7   9   5    10722.39     9271.12    560.58 o 
  -5   9   5    35579.76    36911.05   1067.60 o 
  -3   9   5    17627.19    17442.81    743.03 o 
  -1   9   5    15543.28    15988.58    708.02 o 
   1   9   5    29198.94    26649.23    937.67 o 
   3   9   5    12099.17    12273.45    658.17 o 
   5   9   5     4371.09     4428.99    324.58 o 
   7   9   5     4791.14     4503.24    324.05 o 
   9   9   5      566.27      679.38    124.10 o 
  11   9   5     1411.51     1555.53    154.33 o 
  13   9   5     1808.89     1403.85    191.46 o 
  15   9   5        7.91      215.32    272.60 o 
 -22  10   5      831.59      434.89    446.56 o 
 -20  10   5       25.92     -263.06    344.73 o 
 -18  10   5      850.42      778.03    145.85 o 
 -16  10   5     2519.24     2753.07    251.39 o 
 -14  10   5      180.75      242.37    194.11 o 
 -12  10   5     1136.50     1128.59    134.71 o 
 -10  10   5    10008.72    10144.61    642.26 o 
  -8  10   5       39.79       -0.53    216.38 o 
  -6  10   5      338.45      345.79     88.57 o 
  -4  10   5      615.80       80.61    250.33 o 
  -2  10   5      269.86      159.11    213.73 o 
   0  10   5      744.86      720.33    136.04 o 
   2  10   5        2.00       15.91    157.52 o 
   4  10   5     5190.84     5581.98    475.73 o 
   6  10   5       28.63      120.92    130.47 o 
   8  10   5      187.68       50.38    245.55 o 
  10  10   5     1674.02     1346.57    171.83 o 
  12  10   5      352.09      556.34    116.68 o 
  14  10   5        6.95     -298.59    298.59 o 
 -21  11   5        0.15      178.20    211.61 o 
 -19  11   5        0.86      248.21    306.54 o 
 -17  11   5       94.93      -14.85    324.05 o 
 -15  11   5     1586.30     1348.69    159.11 o 
 -13  11   5     1743.98     1697.13    159.64 o 
 -11  11   5     2122.66     2427.43    222.75 o 
  -9  11   5      231.05       32.88    247.14 o 
  -7  11   5     2652.93     2740.87    208.43 o 
  -5  11   5     1338.63     1456.35    131.00 o 
  -3  11   5      723.30      634.83    107.13 o 
  -1  11   5     3425.70     3489.20    290.63 o 
   1  11   5     6545.65     5840.26    478.91 o 
   3  11   5      194.98      231.23    247.14 o 
   5  11   5      183.24      223.81    214.79 o 
   7  11   5      849.77      918.57    129.41 o 
   9  11   5      525.27      372.31    124.10 o 
  11  11   5      363.65      440.72    340.49 o 
  13  11   5       46.88     -343.67    343.67 o 
 -20  12   5       87.07      333.06    345.26 o 
 -18  12   5      109.67      188.28    299.65 o 
 -16  12   5       32.31      134.18    161.76 o 
 -14  12   5      142.39      272.07    220.10 o 
 -12  12   5       56.22       70.54    180.32 o 
 -10  12   5     1442.00     1517.34    141.07 o 
  -8  12   5        4.55     -111.37    200.47 o 
  -6  12   5      480.46      563.77    108.19 o 
  -4  12   5      611.65      378.14    252.45 o 
  -2  12   5      257.34      386.63     94.40 o 
   0  12   5      979.24     1062.19     93.91 o 
   2  12   5     1204.85     1055.93    127.82 o 
   4  12   5       22.02      -38.19    226.99 o 
   6  12   5       13.55      -62.58    300.71 o 
   8  12   5      358.16      204.19    293.29 o 
  10  12   5      536.21      645.44    135.24 o 
  12  12   5      157.38      114.56    346.85 o 
 -19  13   5        4.79     -255.10    283.74 o 
 -17  13   5      599.07      308.14    312.91 o 
 -15  13   5     1869.10     1958.07    195.17 o 
 -13  13   5     2068.87     1914.05    178.20 o 
 -11  13   5      624.82      728.71    114.56 o 
  -9  13   5     3563.39     3755.44    310.79 o 
  -7  13   5     2736.20     2593.96    225.40 o 
  -5  13   5     2693.24     2980.06    259.87 o 
  -3  13   5     2212.27     2429.02    217.98 o 
  -1  13   5     6482.83     6631.55    570.66 o 
   1  13   5     6615.94     7244.11    601.95 o 
   3  13   5     4525.50     4936.00    402.54 o 
   5  13   5      496.48      706.43    118.80 o 
   7  13   5     1719.54     1712.51    176.61 o 
   9  13   5     1900.92     2031.26    187.75 o 
  11  13   5      351.89      -88.57    371.78 o 
 -18  14   5      751.08     1044.27    155.92 o 
 -16  14   5       26.23       68.95    293.82 o 
 -14  14   5      486.84      678.32    136.30 o 
 -12  14   5     2356.45     2006.33    182.97 o 
 -10  14   5        8.70      221.69    213.20 o 
  -8  14   5      450.19      345.26    120.39 o 
  -6  14   5     1399.86     1374.68    151.68 o 
  -4  14   5        6.41       49.85    242.90 o 
  -2  14   5      369.37      194.64    228.05 o 
   0  14   5      643.53      641.66     91.49 o 
   2  14   5       42.18       25.99    182.97 o 
   4  14   5      592.34      766.36    121.98 o 
   6  14   5      311.69      346.32    245.55 o 
   8  14   5      115.61      193.58    151.15 o 
  10  14   5        3.30      -99.18    229.64 o 
 -17  15   5      178.15      358.52    301.24 o 
 -15  15   5       19.71      197.82    142.67 o 
 -13  15   5      171.80       68.95    277.91 o 
 -11  15   5     1705.78     1459.00    179.26 o 
  -9  15   5      745.52      904.25    156.98 o 
  -7  15   5     2341.19     2108.69    190.93 o 
  -5  15   5     2956.84     3256.37    284.27 o 
  -3  15   5      461.75      600.36    117.74 o 
  -1  15   5     2995.09     3569.81    322.99 o 
   1  15   5     2670.61     2394.02    231.76 o 
   3  15   5       51.00      131.00    215.85 o 
   5  15   5      656.20      720.75    155.92 o 
   7  15   5      566.58      508.61    399.36 o 
   9  15   5        7.52      163.88    103.42 o 
 -14  16   5       45.27      -37.12    240.78 o 
 -12  16   5       15.25       85.92    239.72 o 
 -10  16   5     1568.87     1510.98    184.03 o 
  -8  16   5       14.00      -28.11    203.66 o 
  -6  16   5       28.74      277.91    274.72 o 
  -4  16   5      698.35      105.54    290.63 o 
  -2  16   5     1530.03     1250.04    175.02 o 
   0  16   5      183.21      -87.43    306.54 o 
   2  16   5       17.98      137.36    228.05 o 
   4  16   5     1606.08     1776.16    185.62 o 
   6  16   5      266.61      178.20    182.44 o 
   8  16   5      133.03      175.55    208.43 o 
 -13  17   5      237.49      190.40    135.24 o 
 -11  17   5       57.89      273.13    272.07 o 
  -9  17   5     2169.11     2749.89    238.66 o 
  -7  17   5     2074.85     2562.67    217.45 o 
  -5  17   5      225.10      363.82    259.34 o 
  -3  17   5     2215.52     1914.05    209.49 o 
  -1  17   5     1854.27     1683.34    177.14 o 
   1  17   5      198.97      210.55    372.31 o 
   3  17   5     1308.09     1518.93    194.64 o 
   5  17   5      379.59      520.28    149.56 o 
 -10  18   5        6.48     -185.62    286.39 o 
  -8  18   5      343.00      226.46    166.00 o 
  -6  18   5      355.70      396.17    134.71 o 
  -4  18   5       92.75      -51.44    280.56 o 
  -2  18   5       10.60       86.45    245.02 o 
   0  18   5       10.44      240.12    219.31 o 
   2  18   5       39.77      -44.02    151.15 o 
   4  18   5       14.89      309.73    231.76 o 
  -7  19   5      588.68      361.70    434.36 o 
  -5  19   5     1552.56     1562.95    198.88 o 
  -3  19   5      808.77     1060.18    162.29 o 
  -1  19   5     1234.06     1055.93    198.88 o 
 -24   0   6      596.32      499.59    133.12 o 
 -22   0   6     4013.80     3492.38    307.07 o 
 -20   0   6      145.49      151.68    226.99 o 
 -18   0   6     3033.19     3135.45    303.36 o 
 -16   0   6    22474.46    21614.05    888.87 o 
 -14   0   6     2604.79     3098.86    309.20 o 
 -12   0   6     7277.30     8923.21    473.61 o 
 -10   0   6     2855.26     3111.06    282.15 o 
  -8   0   6    19135.40    18633.46    587.10 o 
  -6   0   6     5458.26     6188.70    337.31 o 
  -4   0   6    21336.98    24606.30    625.82 o 
  -2   0   6    40947.47    37301.39    788.11 o 
   0   0   6     5006.33     5662.30    376.02 o 
   2   0   6     9372.68    11085.46    514.44 o 
   4   0   6    50536.46    50993.54   1138.67 o 
   6   0   6     1802.64     1783.58    163.88 o 
   8   0   6       49.95      233.89     63.11 o 
  10   0   6     4502.92     5492.88    493.76 o 
  12   0   6      547.95      376.02    281.62 o 
  14   0   6       26.08     -293.29    293.29 o 
  16   0   6     1568.95     1469.61    199.94 o 
 -25   1   6      167.17      214.79    271.54 o 
 -23   1   6        4.92     -154.86    244.49 o 
 -21   1   6     1145.61     1125.94    140.54 o 
 -19   1   6       44.61      201.53    145.32 o 
 -17   1   6      396.13      426.93     99.18 o 
 -15   1   6     6101.59     6307.50    486.87 o 
 -13   1   6     6644.12     7602.63    470.95 o 
 -11   1   6     2752.26     3139.17    291.16 o 
  -9   1   6     5124.05     4868.12    335.71 o 
  -7   1   6      365.32      285.86     56.22 o 
  -5   1   6     4889.02     5664.71    316.09 o 
  -3   1   6    13565.22    13125.73    472.55 o 
  -1   1   6     7326.11     7882.12    396.17 o 
   1   1   6     1329.67     1334.37    117.21 o 
   3   1   6    16870.72    17144.75    654.46 o 
   5   1   6     1147.00     1010.32    107.66 o 
   7   1   6     3428.73     2827.32    251.39 o 
   9   1   6     1054.72     1293.53    124.63 o 
  11   1   6     2537.65     2656.01    211.08 o 
  13   1   6        3.68     -160.17    286.39 o 
  15   1   6      566.55      279.50    135.77 o 
  17   1   6       40.36     -122.51    294.35 o 
 -24   2   6     1409.85     1165.72    174.49 o 
 -22   2   6      138.72     -160.17    271.54 o 
 -20   2   6      843.84      939.26    133.65 o 
 -18   2   6     1773.42     1653.11    155.92 o 
 -16   2   6       15.32        9.55    182.97 o 
 -14   2   6     2592.35     3031.50    229.11 o 
 -12   2   6    10283.24    10497.83    528.23 o 
 -10   2   6    16623.49    16619.70    614.15 o 
  -8   2   6       13.00       47.20    112.44 o 
  -6   2   6    35411.88    35314.15    783.33 o 
  -4   2   6    72389.23    72974.59   1104.73 o 
  -2   2   6    17005.52    16125.41    540.43 o 
   0   2   6    39951.70    38884.69   1880.64 o 
   2   2   6     6487.94     5648.27    371.25 o 
   4   2   6     9369.91     9308.24    508.61 o 
   6   2   6    39009.47    39827.47   1119.05 o 
   8   2   6     4786.69     5715.63    476.26 o 
  10   2   6     1664.80     1903.97    176.08 o 
  12   2   6     2486.48     2277.87    220.10 o 
  14   2   6      319.44      227.52    275.25 o 
  16   2   6      413.24      613.62    137.36 o 
 -25   3   6      177.73     -485.80    485.80 o 
 -23   3   6        9.71     -381.85    381.85 o 
 -21   3   6       67.02      164.94    252.45 o 
 -19   3   6     1458.70     1283.46    152.74 o 
 -17   3   6     1312.06     1415.51    132.59 o 
 -15   3   6       39.24       44.02    176.61 o 
 -13   3   6     1847.61     1725.24    142.67 o 
 -11   3   6      573.71      564.30     80.08 o 
  -9   3   6     6212.84     7402.68    399.36 o 
  -7   3   6    10114.55    10607.61    460.35 o 
  -5   3   6      710.08      927.06     84.86 o 
  -3   3   6      736.54      651.81     77.43 o 
  -1   3   6    18547.85    19003.12    615.74 o 
   1   3   6      310.37      410.49     64.17 o 
   3   3   6     1448.28     1647.81    134.71 o 
   5   3   6     2324.62     2530.32    236.54 o 
   7   3   6      131.54     -252.45    252.45 o 
   9   3   6        7.56      124.10    216.91 o 
  11   3   6       40.92      203.13    193.58 o 
  13   3   6      156.53      -74.78    331.47 o 
  15   3   6      266.95       94.40    362.76 o 
 -24   4   6      418.73      557.40    147.44 o 
 -22   4   6      847.27      862.89    134.71 o 
 -20   4   6      652.96      622.11    128.35 o 
 -18   4   6     1113.42     1212.39    134.18 o 
 -16   4   6     2137.75     2253.47    218.51 o 
 -14   4   6      936.22      929.18     96.52 o 
 -12   4   6      488.61      495.88     83.27 o 
 -10   4   6      113.74      174.49    151.68 o 
  -8   4   6     1103.54     1112.68    107.13 o 
  -6   4   6     9824.82     9612.67    444.97 o 
  -4   4   6     8746.48     8342.47    418.45 o 
  -2   4   6     6882.95     6238.02    391.93 o 
   0   4   6    15478.20    15631.17    419.66 o 
   2   4   6     9681.81     9563.34    496.94 o 
   4   4   6     3251.15     2863.91    232.30 o 
   6   4   6     7385.02     7404.27    514.97 o 
   8   4   6     7138.37     7457.84    568.01 o 
  10   4   6      121.12      148.50     99.71 o 
  12   4   6      100.41      167.59    111.90 o 
  14   4   6      709.55      870.31    146.38 o 
  16   4   6       11.86      232.30    210.55 o 
 -23   5   6      217.19     -124.10    311.85 o 
 -21   5   6       16.05      215.32    143.73 o 
 -19   5   6       64.64       81.67    137.36 o 
 -17   5   6        0.14      109.25     79.55 o 
 -15   5   6       98.15      -89.63    150.09 o 
 -13   5   6      805.30      751.51     94.93 o 
 -11   5   6      428.95      473.08     76.37 o 
  -9   5   6       23.44      -12.73    122.51 o 
  -7   5   6      299.99      -38.19    135.77 o 
  -5   5   6      321.44      512.85     68.42 o 
  -3   5   6       25.18       72.66    126.75 o 
  -1   5   6      675.79      954.11     91.75 o 
   1   5   6      230.27        1.59    165.47 o 
   3   5   6      340.47      363.82     82.74 o 
   5   5   6      312.90      197.82    180.85 o 
   7   5   6       28.85      188.28    204.72 o 
   9   5   6        6.30      -51.44    262.53 o 
  11   5   6      257.65      202.06    237.07 o 
  13   5   6      115.84      397.77     95.99 o 
  15   5   6       31.42      -68.42    322.99 o 
 -24   6   6      897.24      782.80    175.55 o 
 -22   6   6     1010.45     1241.03    165.47 o 
 -20   6   6     1240.95     1373.09    159.64 o 
 -18   6   6      567.70      755.75    112.44 o 
 -16   6   6     1283.85     1310.50    128.35 o 
 -14   6   6      507.41      595.06     98.12 o 
 -12   6   6      573.80      460.88     82.20 o 
 -10   6   6       80.10       43.49    128.35 o 
  -8   6   6     1187.48     1307.32    128.35 o 
  -6   6   6    11934.60    11186.23    530.35 o 
  -4   6   6    13129.52    12140.33    542.02 o 
  -2   6   6    13231.26    12657.96    557.93 o 
   0   6   6    27435.71    27825.45    652.87 o 
   2   6   6    25183.38    25941.74    865.54 o 
   4   6   6    12574.68    12095.79    614.68 o 
   6   6   6    15058.48    14861.58    747.80 o 
   8   6   6     9206.18     8317.01    610.97 o 
  10   6   6     1491.77     1471.20    158.05 o 
  12   6   6      499.86      231.23    354.28 o 
  14   6   6      512.95      356.40    137.89 o 
  16   6   6       52.90     -405.19    405.19 o 
 -23   7   6        0.15      299.65    223.28 o 
 -21   7   6        4.75      -45.08    261.99 o 
 -19   7   6       12.28      -97.59    260.40 o 
 -17   7   6      814.94      739.31    126.75 o 
 -15   7   6      330.83      259.34    178.20 o 
 -13   7   6        5.11     -135.77    193.58 o 
 -11   7   6     1597.14     1620.23    153.27 o 
  -9   7   6     4422.05     4337.77    366.47 o 
  -7   7   6       36.40      -14.85    135.77 o 
  -5   7   6     4191.41     3627.62    330.94 o 
  -3   7   6     1463.82     1201.78    115.62 o 
  -1   7   6      426.22      407.31     74.78 o 
   1   7   6      117.15      146.91    174.49 o 
   3   7   6      329.98      341.02     80.61 o 
   5   7   6     1211.52     1314.75    124.63 o 
   7   7   6        8.01      186.15    133.65 o 
   9   7   6        4.36       68.42    174.49 o 
  11   7   6      587.78      199.41    285.33 o 
  13   7   6       87.34     -156.45    246.08 o 
  15   7   6        8.18      403.60    292.23 o 
 -22   8   6      483.34      566.95    140.01 o 
 -20   8   6      634.46      415.27    140.54 o 
 -18   8   6      442.97      279.50    126.22 o 
 -16   8   6      245.60      -36.59    228.58 o 
 -14   8   6     1173.60      998.13    120.39 o 
 -12   8   6      301.64      363.29     93.34 o 
 -10   8   6     2336.08     2293.25    187.21 o 
  -8   8   6       28.69       71.07    160.17 o 
  -6   8   6    11116.94    10592.23    574.90 o 
  -4   8   6     7379.85     5813.74    443.91 o 
  -2   8   6     2309.95     2281.58    213.73 o 
   0   8   6    21228.12    20666.25    569.74 o 
   2   8   6    11903.63    11393.07    648.09 o 
   4   8   6     4573.20     4550.97    446.56 o 
   6   8   6     6626.49     7205.39    556.87 o 
   8   8   6     1653.87     1545.98    163.35 o 
  10   8   6     1075.08     1273.91    145.85 o 
  12   8   6     1984.69     1963.90    206.84 o 
  14   8   6        3.64       87.51    248.74 o 
 -21   9   6       16.54       87.51    244.49 o 
 -19   9   6      376.80      174.49    271.01 o 
 -17   9   6       92.80      159.11    241.31 o 
 -15   9   6      197.21      224.34     99.71 o 
 -13   9   6        2.65       -7.96    102.36 o 
 -11   9   6     2697.54     2884.60    236.54 o 
  -9   9   6     4359.60     4169.64    409.43 o 
  -7   9   6        3.86      -82.20    154.86 o 
  -5   9   6     1194.20     1324.82    124.10 o 
  -3   9   6     2462.30     2719.66    224.87 o 
  -1   9   6      102.66      100.77    191.46 o 
   1   9   6      739.54      646.50    107.66 o 
   3   9   6      170.07      135.77     80.61 o 
   5   9   6     4404.47     4164.34    311.32 o 
   7   9   6      270.51      330.41    109.25 o 
   9   9   6        2.49      154.33    116.68 o 
  11   9   6     1099.53     1075.03    135.77 o 
  13   9   6      284.89       33.94    371.25 o 
 -22  10   6      795.22      733.48    171.83 o 
 -20  10   6      142.02       -5.83    324.05 o 
 -18  10   6       47.49     -214.79    269.42 o 
 -16  10   6     1195.16     1465.90    150.62 o 
 -14  10   6      162.03       77.43    130.47 o 
 -12  10   6      340.51      309.73    108.72 o 
 -10  10   6     3839.42     3079.24    266.24 o 
  -8  10   6    10289.68    11227.06    650.21 o 
  -6  10   6     3040.30     2988.54    251.92 o 
  -4  10   6      121.85      242.37    194.64 o 
  -2  10   6    11979.71    11335.79    687.34 o 
   0  10   6     2664.73     2669.14    178.84 o 
   2  10   6      287.70      240.25    166.53 o 
   4  10   6     5797.11     6253.40    519.75 o 
   6  10   6      534.72      544.67    124.63 o 
   8  10   6      900.14      848.04    137.36 o 
  10  10   6     3880.21     3528.98    304.42 o 
  12  10   6      275.86      153.27    155.39 o 
  14  10   6      230.59      -79.02    355.34 o 
 -21  11   6       22.11     -272.60    333.06 o 
 -19  11   6       27.45      160.70    188.28 o 
 -17  11   6      587.01      533.54    125.69 o 
 -15  11   6       27.93      -94.40    251.92 o 
 -13  11   6       10.89     -162.82    187.75 o 
 -11  11   6     1087.41     1355.05    129.94 o 
  -9  11   6      124.51      132.59     94.93 o 
  -7  11   6      682.92      531.95    108.72 o 
  -5  11   6      800.30      912.74    117.74 o 
  -3  11   6      738.74     1076.09    119.33 o 
  -1  11   6      137.97      -86.45    252.98 o 
   1  11   6     1391.44     1363.54    134.71 o 
   3  11   6      563.33      587.10    119.86 o 
   5  11   6       10.25     -236.54    236.54 o 
   7  11   6        9.50     -226.99    226.99 o 
   9  11   6      760.96      385.04    287.98 o 
  11  11   6        0.80      202.60    251.92 o 
  13  11   6        3.30      175.55    208.43 o 
 -20  12   6     1086.98     1225.12    187.21 o 
 -18  12   6      494.04      511.79    140.01 o 
 -16  12   6      932.56      341.55    238.66 o 
 -14  12   6       61.94      -95.46    256.16 o 
 -12  12   6      808.54      975.32    133.65 o 
 -10  12   6     3660.70     3656.79    337.84 o 
  -8  12   6      216.03      291.69     86.98 o 
  -6  12   6     6460.69     6198.78    557.93 o 
  -4  12   6     3927.17     4063.57    291.16 o 
  -2  12   6      579.74      515.50    113.50 o 
   0  12   6    10700.12    10682.54    708.02 o 
   2  12   6     2983.38     2767.92    243.43 o 
   4  12   6      209.84      363.82     93.34 o 
   6  12   6     5921.80     6985.82    657.11 o 
   8  12   6     1923.68     2174.45    199.41 o 
  10  12   6      743.77      465.12    361.17 o 
  12  12   6      893.50      789.70    151.68 o 
 -19  13   6       30.24     -355.34    368.60 o 
 -17  13   6      108.71     -151.15    208.96 o 
 -15  13   6     1185.29     1209.21    167.59 o 
 -13  13   6     3060.24     3425.56    317.68 o 
 -11  13   6       95.49     -147.97    271.54 o 
  -9  13   6      617.91      830.53    120.39 o 
  -7  13   6     1883.65     1855.71    162.29 o 
  -5  13   6      303.59      262.53    249.80 o 
  -3  13   6      233.17      220.10    246.61 o 
  -1  13   6      160.21      145.32    216.38 o 
   1  13   6      378.49      415.27    102.89 o 
   3  13   6      425.97      438.60    108.72 o 
   5  13   6       49.35      215.85    258.81 o 
   7  13   6      882.27     1046.92    151.15 o 
   9  13   6       50.77       26.52    232.83 o 
  11  13   6      560.84       71.60    317.68 o 
 -18  14   6        1.83      306.54    228.58 o 
 -16  14   6      729.82      388.22    278.44 o 
 -14  14   6      245.22      468.83     94.40 o 
 -12  14   6       16.22       53.04    287.45 o 
 -10  14   6        2.78      163.88    247.68 o 
  -8  14   6     1543.78     1665.31    155.92 o 
  -6  14   6      218.11     -211.61    313.44 o 
  -4  14   6       82.42      147.97    111.37 o 
  -2  14   6      871.31      868.72    121.98 o 
   0  14   6      223.97      120.38    153.46 o 
   2  14   6      195.73      -35.00    226.99 o 
   4  14   6     1163.76     1019.34    153.27 o 
   6  14   6      130.76     -242.90    320.33 o 
   8  14   6      175.05      395.64    116.15 o 
  10  14   6      469.39      356.93    262.53 o 
 -17  15   6       71.48      158.58    277.38 o 
 -15  15   6      123.43     -131.53    325.11 o 
 -13  15   6        1.57       84.33    232.83 o 
 -11  15   6      419.69      231.23    197.82 o 
  -9  15   6        2.38       79.02    208.96 o 
  -7  15   6       13.50     -201.53    253.51 o 
  -5  15   6       54.55      170.24    163.35 o 
  -3  15   6      244.19      114.56    243.96 o 
  -1  15   6        5.64     -277.91    313.97 o 
   1  15   6      265.61      222.22    266.77 o 
   3  15   6       40.61      135.77    225.93 o 
   5  15   6       10.98     -221.16    249.27 o 
   7  15   6       18.19      106.07    187.75 o 
   9  15   6       81.78      344.20    117.74 o 
 -14  16   6      214.51      386.63    339.43 o 
 -12  16   6      369.19      -65.76    320.33 o 
 -10  16   6      553.25      725.52    156.98 o 
  -8  16   6      304.13      272.60    120.39 o 
  -6  16   6     2261.36     2234.91    217.45 o 
  -4  16   6     3070.50     2974.23    247.14 o 
  -2  16   6     1751.61     1971.86    193.05 o 
   0  16   6     2764.97     3050.57    201.01 o 
   2  16   6     2549.20     3445.71    332.53 o 
   4  16   6     1253.93     1184.81    174.49 o 
   6  16   6     1364.59     1421.88    187.21 o 
 -13  17   6      254.79      287.45    289.04 o 
 -11  17   6     1302.21     1245.27    178.20 o 
  -9  17   6      790.69      858.64    165.47 o 
  -7  17   6      219.63      300.18    125.16 o 
  -5  17   6      389.33      413.68    313.97 o 
  -3  17   6      388.08      477.85    135.24 o 
  -1  17   6      272.47      127.28    290.10 o 
   1  17   6      162.73       85.92    244.49 o 
   3  17   6        2.02       25.46    246.61 o 
   5  17   6       82.05     -105.54    242.37 o 
 -10  18   6       33.63       91.22    265.18 o 
  -8  18   6       14.12     -119.33    288.51 o 
  -6  18   6       58.63      151.15    259.34 o 
  -4  18   6       76.08      211.61    265.18 o 
  -2  18   6        4.50      -88.57    373.90 o 
   0  18   6      500.13      766.43    201.80 o 
   2  18   6      349.33      575.96    128.88 o 
  -5  19   6        3.99      159.11    277.38 o 
  -3  19   6      104.18      423.75    308.14 o 
 -25   1   7      977.48     1388.47    147.97 o 
 -23   1   7     1709.93     1812.22    177.14 o 
 -21   1   7     4966.96     5095.64    367.01 o 
 -19   1   7     2423.47     2417.35    214.79 o 
 -17   1   7     5243.74     5541.67    488.99 o 
 -15   1   7     9425.53     9356.51    579.68 o 
 -13   1   7       54.97      -20.15    156.45 o 
 -11   1   7     2783.37     3443.59    316.62 o 
  -9   1   7     2655.50     2477.81    181.91 o 
  -7   1   7      133.89      172.90     55.69 o 
  -5   1   7     1131.82     1073.97    103.95 o 
  -3   1   7     9769.28    12018.35    485.80 o 
  -1   1   7     5481.96     5134.89    348.97 o 
   1   1   7    18166.18    19091.69    674.61 o 
   3   1   7     5090.73     5055.33    381.85 o 
   5   1   7     5606.75     6300.08    464.59 o 
   7   1   7     7267.89     6277.80    536.72 o 
   9   1   7      522.16      670.37    111.37 o 
  11   1   7     2150.42     2448.64    234.42 o 
  13   1   7     4114.87     3922.50    322.46 o 
  15   1   7     1406.70     1342.86    177.14 o 
 -24   2   7       92.59     -186.68    308.14 o 
 -22   2   7       22.87     -376.02    376.02 o 
 -20   2   7     1640.56     1609.09    152.21 o 
 -18   2   7        0.03      223.81    176.61 o 
 -16   2   7     1175.57     1182.69    128.88 o 
 -14   2   7       71.32      -23.87    173.43 o 
 -12   2   7      990.38     1033.66    100.24 o 
 -10   2   7     1174.10     1043.74     95.46 o 
  -8   2   7      526.48      592.94     72.66 o 
  -6   2   7     9523.65     9727.22    443.38 o 
  -4   2   7     2838.00     2997.56    277.91 o 
  -2   2   7     5775.56     5581.98    348.97 o 
   0   2   7     2635.81     2874.23    210.55 o 
   2   2   7    11129.94    12273.45    578.09 o 
   4   2   7      134.79      149.03    197.29 o 
   6   2   7     1120.51     1259.06    125.69 o 
   8   2   7     3462.91     3648.31    284.80 o 
  10   2   7      499.49      237.60    230.17 o 
  12   2   7     2833.86     2731.85    263.06 o 
  14   2   7       34.38      183.50    292.23 o 
  16   2   7       29.67      -79.02    352.69 o 
 -25   3   7       58.72       71.07    312.91 o 
 -23   3   7      589.67      456.10    149.56 o 
 -21   3   7     4031.48     3750.66    290.63 o 
 -19   3   7     4393.48     4649.08    349.50 o 
 -17   3   7     3177.62     3875.30    294.35 o 
 -15   3   7    10982.99    11606.80    650.74 o 
 -13   3   7     1161.97      973.20     94.93 o 
 -11   3   7      304.81      306.54     72.13 o 
  -9   3   7    15829.83    17294.85    640.67 o 
  -7   3   7      789.56      819.93     80.61 o 
  -5   3   7       67.25     -136.83    136.83 o 
  -3   3   7      109.62      110.31    138.95 o 
  -1   3   7     9902.96     9296.58    483.68 o 
   1   3   7     7219.50     7056.36    436.48 o 
   3   3   7      462.97      560.58     79.55 o 
   5   3   7    11041.50    11431.78    635.36 o 
   7   3   7      212.68      156.45    209.49 o 
   9   3   7      129.68      -95.46    268.89 o 
  11   3   7     3336.92     3386.31    314.50 o 
  13   3   7     1093.29     1048.51    154.86 o 
  15   3   7      165.38       69.48    303.89 o 
 -24   4   7      157.12      -70.01    328.29 o 
 -22   4   7      249.31       40.31    153.27 o 
 -20   4   7     1113.68     1096.24    132.59 o 
 -18   4   7      448.67      298.06    248.21 o 
 -16   4   7      188.82       58.87    143.73 o 
 -14   4   7     8439.37     8452.78    526.11 o 
 -12   4   7     3077.29     3861.51    352.69 o 
 -10   4   7      101.01       11.67     92.28 o 
  -8   4   7    15011.19    16080.33    619.45 o 
  -6   4   7      141.90       60.99     95.46 o 
  -4   4   7     1281.96     1348.16    118.27 o 
  -2   4   7     8999.63     9037.23    472.02 o 
   0   4   7     2931.50     3238.20    213.33 o 
   2   4   7     3952.44     4304.35    391.93 o 
   4   4   7      833.99     1093.59    102.36 o 
   6   4   7     3021.48     3064.92    264.12 o 
   8   4   7      686.57      479.97    110.84 o 
  10   4   7      569.03      271.54    211.08 o 
  12   4   7        5.72      -40.31    241.84 o 
  14   4   7       12.54      221.16    199.41 o 
 -25   5   7      266.76      236.54    141.60 o 
 -23   5   7     2557.16     2389.78    225.93 o 
 -21   5   7     2609.21     2527.67    237.07 o 
 -19   5   7     2697.59     2801.86    236.01 o 
 -17   5   7    10316.68    10148.32    679.38 o 
 -15   5   7     2930.63     2447.05    236.54 o 
 -13   5   7     3832.97     3918.26    358.52 o 
 -11   5   7     7979.61     8394.97    488.46 o 
  -9   5   7     3848.60     4602.41    370.72 o 
  -7   5   7        0.40     -169.71    169.71 o 
  -5   5   7     1180.01     1259.59    123.04 o 
  -3   5   7    37887.02    34952.45    919.10 o 
  -1   5   7     7989.08     7641.34    459.82 o 
   1   5   7     1859.55     1777.75    161.76 o 
   3   5   7    41042.16    42862.15   1157.76 o 
   5   5   7     3072.79     2981.12    276.31 o 
   7   5   7      313.34      369.66     94.40 o 
   9   5   7     7433.52     7921.90    639.08 o 
  11   5   7     1283.28     1479.16    159.11 o 
  13   5   7      685.10     1091.47    131.53 o 
  15   5   7      983.26      996.54    178.20 o 
 -24   6   7      242.25     -383.45    383.45 o 
 -22   6   7       48.02     -279.50    279.50 o 
 -20   6   7      311.00      288.51    111.37 o 
 -18   6   7      700.05      647.56    103.95 o 
 -16   6   7      122.12      141.60    164.94 o 
 -14   6   7     4378.71     4505.36    407.84 o 
 -12   6   7      906.41      753.63    103.95 o 
 -10   6   7      109.30      186.15    146.91 o 
  -8   6   7    18186.65    17831.56    702.72 o 
  -6   6   7      594.49      525.58     82.20 o 
  -4   6   7       34.99      -95.46    152.21 o 
  -2   6   7     6068.60     5878.97    409.43 o 
   0   6   7       51.93      112.98    108.43 o 
   2   6   7      151.96       46.14    142.13 o 
   4   6   7     1096.89     1122.76    118.80 o 
   6   6   7       41.37      -68.42    196.23 o 
   8   6   7      317.17     -282.15    284.80 o 
  10   6   7      686.85      645.44    120.92 o 
  12   6   7      228.56      341.02    293.29 o 
  14   6   7        0.77       87.51    251.92 o 
 -23   7   7      411.96      320.33    327.23 o 
 -21   7   7     1780.01     1783.05    187.75 o 
 -19   7   7     2319.35     2265.67    200.47 o 
 -17   7   7     2262.97     2146.34    213.20 o 
 -15   7   7    10031.42     9605.24    649.15 o 
 -13   7   7     5059.48     5706.08    477.32 o 
 -11   7   7      216.95       49.32    106.60 o 
  -9   7   7     9218.96     9774.96    554.75 o 
  -7   7   7     2478.81     3251.60    319.80 o 
  -5   7   7      296.18      294.88    232.30 o 
  -3   7   7     2020.85     2237.56    223.28 o 
  -1   7   7      922.71      944.56     95.46 o 
   1   7   7     3232.55     3119.54    252.98 o 
   3   7   7       45.14     -103.95    210.02 o 
   5   7   7     2961.57     2893.61    248.74 o 
   7   7   7     2082.87     2584.95    252.98 o 
   9   7   7      202.65      206.31    105.01 o 
  11   7   7     1535.23     1986.71    192.52 o 
  13   7   7      444.37      683.10    125.69 o 
 -22   8   7       62.61      109.25    195.70 o 
 -20   8   7     1947.21     1902.91    186.68 o 
 -18   8   7       72.52      240.25    166.00 o 
 -16   8   7        0.61      -63.11    156.98 o 
 -14   8   7     3735.28     4500.58    316.09 o 
 -12   8   7       35.50      -67.89    205.25 o 
 -10   8   7     1053.29     1013.51    105.54 o 
  -8   8   7      231.65      207.37    140.01 o 
  -6   8   7     3298.08     3098.86    248.21 o 
  -4   8   7      232.00     -125.16    211.08 o 
  -2   8   7      556.83      694.23     79.55 o 
   0   8   7      952.46     1030.42     80.42 o 
   2   8   7     4975.29     4547.26    434.89 o 
   4   8   7     1144.19     1112.15    127.82 o 
   6   8   7      345.30      240.25    291.16 o 
   8   8   7     1129.51     1038.43    133.65 o 
  10   8   7      359.10      117.21    257.22 o 
  12   8   7      104.09      259.87    257.22 o 
  14   8   7        8.30      119.86    143.20 o 
 -23   9   7     1406.73     1733.20    211.61 o 
 -21   9   7     1532.68     1655.77    194.64 o 
 -19   9   7      286.52      381.32     95.99 o 
 -17   9   7     1591.21     1655.77    165.47 o 
 -15   9   7     2151.01     2375.99    219.57 o 
 -13   9   7      808.48      686.28    118.27 o 
 -11   9   7     1778.78     1599.02    153.80 o 
  -9   9   7       59.85       11.14    180.85 o 
  -7   9   7     1552.22     1541.21    138.42 o 
  -5   9   7      812.98      856.52    100.24 o 
  -3   9   7      600.84      613.09    106.60 o 
  -1   9   7     5202.31     4808.19    432.24 o 
   1   9   7     6465.24     6532.90    498.53 o 
   3   9   7     7719.27     8445.89    595.59 o 
   5   9   7     2596.96     2560.02    226.46 o 
   7   9   7     3314.27     3379.42    325.11 o 
   9   9   7     3052.82     3282.36    275.25 o 
  11   9   7     1747.64     1454.23    180.32 o 
  13   9   7      834.76     1092.53    169.71 o 
 -22  10   7       34.44      333.59    344.20 o 
 -20  10   7      271.19      320.86    266.24 o 
 -18  10   7      342.57      132.06    212.67 o 
 -16  10   7     1196.41     1131.25    140.54 o 
 -14  10   7      717.12      686.28    119.86 o 
 -12  10   7     2140.82     1816.99    173.43 o 
 -10  10   7    10763.30    11056.29    685.75 o 
  -8  10   7     3734.27     3315.77    302.83 o 
  -6  10   7       67.59       51.44    166.00 o 
  -4  10   7     1115.29     1175.79    114.03 o 
  -2  10   7     2399.32     2352.65    205.25 o 
   0  10   7      167.18      224.56     75.95 o 
   2  10   7      166.13      220.63    291.16 o 
   4  10   7     1308.20     1233.07    126.75 o 
   6  10   7      372.34      248.74    241.84 o 
   8  10   7       72.15      193.05    170.77 o 
  10  10   7       56.21     -230.70    286.92 o 
  12  10   7      384.92      520.28    132.06 o 
 -21  11   7     1628.92     1721.00    186.68 o 
 -19  11   7     1314.02     1457.41    155.92 o 
 -17  11   7      158.08      199.94    178.20 o 
 -15  11   7     1072.75     1221.94    135.24 o 
 -13  11   7        8.80       -2.12    134.71 o 
 -11  11   7      902.44      623.17    121.98 o 
  -9  11   7     5452.08     5462.65    370.19 o 
  -7  11   7      197.66      124.63    214.79 o 
  -5  11   7       17.12      198.88    218.51 o 
  -3  11   7     2320.49     2381.29    212.67 o 
  -1  11   7       37.80     -158.05    220.63 o 
   1  11   7      594.90      831.60    117.74 o 
   3  11   7      679.08      623.70    118.80 o 
   5  11   7     2045.22     2052.47    185.09 o 
   7  11   7     1122.77     1246.33    141.07 o 
   9  11   7      574.85      648.62    143.73 o 
  11  11   7      599.58      509.67    151.15 o 
 -20  12   7      770.82      744.62    153.27 o 
 -18  12   7      156.28      -48.79    273.66 o 
 -16  12   7        1.10       12.73    255.10 o 
 -14  12   7       48.76      188.28    165.47 o 
 -12  12   7       36.91       36.06    131.00 o 
 -10  12   7      450.36      276.84    209.49 o 
  -8  12   7        3.55      -68.42    186.68 o 
  -6  12   7       59.97       66.29    162.82 o 
  -4  12   7        3.61     -263.06    263.06 o 
  -2  12   7       15.66     -136.83    263.06 o 
   0  12   7       77.40      164.40    138.11 o 
   2  12   7       37.60      168.12     71.07 o 
   4  12   7      320.85      297.53    122.51 o 
   6  12   7      433.86      416.86    319.27 o 
   8  12   7       36.26      254.04    249.80 o 
  10  12   7      342.97     -252.98    435.42 o 
 -19  13   7      988.55     1198.60    160.17 o 
 -17  13   7      344.80      446.56    121.98 o 
 -15  13   7      167.86     -235.48    313.44 o 
 -13  13   7      235.64      244.49    187.21 o 
 -11  13   7       62.49      219.04    210.55 o 
  -9  13   7        1.12      -30.76    211.08 o 
  -7  13   7     1024.74      896.83    145.85 o 
  -5  13   7      255.58      406.78    119.33 o 
  -3  13   7      136.04        5.30    239.19 o 
  -1  13   7     1033.39     1113.74    151.15 o 
   1  13   7     1360.67     1360.36    151.68 o 
   3  13   7     1456.58     1251.64    170.77 o 
   5  13   7     1660.61     1743.80    167.06 o 
   7  13   7     1396.67     1006.08    179.79 o 
   9  13   7      860.89      953.05    154.33 o 
 -18  14   7       75.09      156.98    273.13 o 
 -16  14   7      953.84     1053.81    154.33 o 
 -14  14   7       36.72       11.67    266.77 o 
 -12  14   7       25.86      -80.08    192.52 o 
 -10  14   7     1024.57      931.30    148.50 o 
  -8  14   7      246.84      270.48    218.51 o 
  -6  14   7      722.25      988.05    124.10 o 
  -4  14   7     3068.19     2947.71    258.81 o 
  -2  14   7        2.84      -23.34    181.91 o 
   0  14   7      796.56      833.41     95.06 o 
   2  14   7     1259.24     1194.36    150.62 o 
   4  14   7        5.56       81.14    222.22 o 
   6  14   7      154.27     -274.72    373.90 o 
   8  14   7       14.52     -395.11    395.11 o 
 -17  15   7      935.44      742.50    152.21 o 
 -15  15   7      321.26      212.14    265.71 o 
 -13  15   7      340.82      168.65    236.01 o 
 -11  15   7     1375.63     1223.53    161.76 o 
  -9  15   7        5.67     -214.26    268.36 o 
  -7  15   7      124.37      169.71    184.03 o 
  -5  15   7       25.77      116.68    112.44 o 
  -3  15   7      488.91      468.30    320.33 o 
  -1  15   7      192.49      185.09    225.93 o 
   1  15   7      656.18      230.70    278.97 o 
   3  15   7     1283.37     1306.79    179.79 o 
   5  15   7       60.75      -35.00    230.70 o 
   7  15   7      167.01      265.71    336.77 o 
 -14  16   7      372.67      179.79    366.47 o 
 -12  16   7       13.75      285.86    211.61 o 
 -10  16   7      304.02      585.51    112.97 o 
  -8  16   7      282.50      365.41    260.40 o 
  -6  16   7       34.56     -302.83    302.83 o 
  -4  16   7       10.26      107.66    311.32 o 
  -2  16   7     1070.99     1088.29    176.08 o 
   0  16   7       74.48       27.78    268.62 o 
   2  16   7        9.87      222.22    199.94 o 
   4  16   7      138.31      169.71    201.00 o 
   6  16   7      405.94      243.43    206.84 o 
 -13  17   7      402.03      356.40    300.18 o 
 -11  17   7      269.13      -30.23    386.63 o 
  -9  17   7      456.51      484.74    139.48 o 
  -7  17   7       61.33       -3.18    163.35 o 
  -5  17   7      124.46      205.25    255.10 o 
  -3  17   7       53.12      146.38    248.74 o 
  -1  17   7      426.70      173.96    349.50 o 
   1  17   7      508.41      113.50    354.28 o 
   3  17   7      187.94     -228.05    382.39 o 
 -10  18   7      355.10      503.31    141.07 o 
  -8  18   7      573.35      284.80    285.86 o 
  -6  18   7      604.33      714.92    146.38 o 
  -4  18   7     1099.43      964.18    160.70 o 
  -2  18   7        2.32     -102.36    236.54 o 
   0  18   7      557.28      498.96    247.14 o 
 -26   0   8      571.89      575.43    409.43 o 
 -24   0   8      807.92      384.51    384.51 o 
 -22   0   8     2102.69     2198.85    198.88 o 
 -20   0   8     3014.22     3089.31    250.33 o 
 -18   0   8      625.71      589.22    119.33 o 
 -16   0   8    12858.05    14408.13    740.37 o 
 -14   0   8    37185.68    37856.67   1111.09 o 
 -12   0   8     5265.79     5198.00    397.77 o 
 -10   0   8     1073.40      973.73     82.74 o 
  -8   0   8    48427.04    50871.56   1066.54 o 
  -6   0   8    27856.58    29619.21    802.96 o 
  -4   0   8    33353.46    33415.48    863.42 o 
  -2   0   8      236.78      386.63     77.43 o 
   0   0   8      301.31      238.33     84.86 o 
   2   0   8      249.84      218.51     80.61 o 
   4   0   8       22.98      108.19     77.43 o 
   6   0   8      388.60      570.13     99.71 o 
   8   0   8      168.70      160.17    138.95 o 
  10   0   8     5970.27     5395.29    393.52 o 
  12   0   8     2360.47     2471.45    241.84 o 
  14   0   8       12.27      210.55    187.75 o 
 -25   1   8       10.17     -371.25    371.25 o 
 -23   1   8      299.96       50.91    299.65 o 
 -21   1   8      147.38       37.66    160.17 o 
 -19   1   8      133.05      150.09    176.61 o 
 -17   1   8     6905.40     7577.17    562.18 o 
 -15   1   8      159.20      252.98     79.02 o 
 -13   1   8     4216.33     4345.19    380.79 o 
 -11   1   8    15271.35    16172.08    651.27 o 
  -9   1   8      508.07      534.60     70.54 o 
  -7   1   8      936.23      817.28     88.04 o 
  -5   1   8    38760.80    39719.27    925.47 o 
  -3   1   8    10883.34    10674.97    501.71 o 
  -1   1   8      126.32      202.60    142.13 o 
   1   1   8      444.05      138.95    182.44 o 
   3   1   8      417.77      474.67     82.20 o 
   5   1   8       60.16       32.35    226.99 o 
   7   1   8       55.32        7.96    212.14 o 
   9   1   8     1244.94     1245.80    153.80 o 
  11   1   8      464.82      617.33    139.48 o 
  13   1   8      120.74      160.17    118.80 o 
 -24   2   8     1023.16      592.94    148.50 o 
 -22   2   8     5388.02     5192.70    420.57 o 
 -20   2   8     1598.74     1594.24    145.85 o 
 -18   2   8     5188.73     5009.72    362.76 o 
 -16   2   8    14638.09    14007.18    737.72 o 
 -14   2   8     4166.99     4624.16    411.55 o 
 -12   2   8     7253.15     7091.36    457.70 o 
 -10   2   8     6890.89     6765.20    442.32 o 
  -8   2   8     6188.27     6658.06    411.55 o 
  -6   2   8    33951.41    36117.64    910.09 o 
  -4   2   8     2027.43     2040.27    180.85 o 
  -2   2   8     7088.04     7024.54    430.12 o 
   0   2   8        5.30      104.54     47.37 o 
   2   2   8     3759.76     3547.01    354.28 o 
   4   2   8     4833.07     5602.13    453.98 o 
   6   2   8        7.90       67.35    110.84 o 
   8   2   8     5919.59     5784.57    570.13 o 
  10   2   8     3455.03     3456.85    330.94 o 
  12   2   8      638.15      902.66    140.54 o 
  14   2   8      651.98     1011.92    162.82 o 
 -25   3   8      297.96      136.30    123.04 o 
 -23   3   8      600.50      617.33    119.86 o 
 -21   3   8        1.35       26.52    192.52 o 
 -19   3   8      384.65      219.57    188.28 o 
 -17   3   8      967.78      971.08    117.21 o 
 -15   3   8      116.03      -22.81    176.08 o 
 -13   3   8      411.23      400.42     78.49 o 
 -11   3   8     1110.96     1674.33    145.32 o 
  -9   3   8      394.23      383.45     75.84 o 
  -7   3   8     7245.38     7406.39    437.01 o 
  -5   3   8     1466.55     1950.11    171.83 o 
  -3   3   8     1494.01     1790.48    170.24 o 
  -1   3   8    13648.87    13798.75    628.47 o 
   1   3   8      154.41      -29.17    191.46 o 
   3   3   8       67.52     -121.45    175.02 o 
   5   3   8     5369.88     5441.96    451.86 o 
   7   3   8        8.68        6.36    217.45 o 
   9   3   8      928.53      631.65    137.36 o 
  11   3   8      136.32     -133.12    337.84 o 
  13   3   8        3.13     -347.38    347.38 o 
 -24   4   8      412.82      147.44    252.98 o 
 -22   4   8     2206.35     2391.90    218.51 o 
 -20   4   8     4674.20     5045.26    385.04 o 
 -18   4   8     2075.72     2145.28    184.56 o 
 -16   4   8    11499.54    12135.56    698.48 o 
 -14   4   8    16620.42    15910.62    748.33 o 
 -12   4   8      608.15      413.15     91.22 o 
 -10   4   8    21376.98    21432.67    775.38 o 
  -8   4   8    27806.02    28150.13    857.58 o 
  -6   4   8       14.24       87.51    117.74 o 
  -4   4   8     7911.69     7314.11    445.50 o 
  -2   4   8     3804.53     3149.24    239.19 o 
   0   4   8     5018.37     4886.73    293.48 o 
   2   4   8     1074.82     1189.05    118.27 o 
   4   4   8     2280.42     2372.27    207.90 o 
   6   4   8      693.92      702.19    112.97 o 
   8   4   8      460.27      271.54    260.93 o 
  10   4   8      475.52      442.85    127.28 o 
  12   4   8      518.92       66.82    275.25 o 
  14   4   8      104.14      300.18    223.28 o 
 -25   5   8        0.65     -431.18    431.18 o 
 -23   5   8      211.68      315.03    260.93 o 
 -21   5   8      208.69      180.32    218.51 o 
 -19   5   8      375.52      222.22    291.16 o 
 -17   5   8      374.34      186.15    295.94 o 
 -15   5   8      218.02       75.31    217.45 o 
 -13   5   8     3587.16     3350.25    260.93 o 
 -11   5   8     3304.43     3772.94    356.40 o 
  -9   5   8     2485.58     2700.03    223.28 o 
  -7   5   8      613.10      537.25     75.84 o 
  -5   5   8     5248.13     5917.16    409.96 o 
  -3   5   8       44.82      116.15    146.91 o 
  -1   5   8      963.37      747.27    100.77 o 
   1   5   8      115.06      118.27    120.92 o 
   3   5   8     5434.34     6150.52    507.02 o 
   5   5   8      592.16      758.41     94.93 o 
   7   5   8      340.87      463.00    106.60 o 
   9   5   8        3.98       37.12    136.83 o 
  11   5   8        0.42      -14.32    145.85 o 
  13   5   8        0.35     -286.92    286.92 o 
 -24   6   8      878.98     1129.65    153.27 o 
 -22   6   8     1462.42     1536.97    182.97 o 
 -20   6   8     3914.89     3285.01    278.97 o 
 -18   6   8     5088.15     4669.24    375.49 o 
 -16   6   8     8741.84     8515.89    658.70 o 
 -14   6   8     8851.71     8594.92    559.52 o 
 -12   6   8     1631.67     1595.84    147.44 o 
 -10   6   8     4977.68     5287.10    417.92 o 
  -8   6   8     6136.49     6708.45    451.33 o 
  -6   6   8      258.35      369.13     73.72 o 
  -4   6   8      344.43       10.08    238.66 o 
  -2   6   8      405.63      456.10     92.28 o 
   0   6   8     1693.16     1804.53    125.43 o 
   2   6   8     1171.68     1328.01    126.75 o 
   4   6   8      480.06      533.54    109.25 o 
   6   6   8     2890.74     2994.91    280.03 o 
   8   6   8     1294.53     1302.55    138.42 o 
  10   6   8      528.69      691.05    136.83 o 
  12   6   8      717.97      910.09    149.56 o 
 -23   7   8       22.47      -17.50    164.41 o 
 -21   7   8      480.20      122.51    269.42 o 
 -19   7   8        3.63        1.59    131.53 o 
 -17   7   8     1269.77     1174.20    136.30 o 
 -15   7   8       49.08       15.91    183.50 o 
 -13   7   8      777.46      684.16    103.42 o 
 -11   7   8     2859.81     2875.58    246.61 o 
  -9   7   8     4520.52     4570.59    409.96 o 
  -7   7   8      655.44      578.09     93.87 o 
  -5   7   8     6392.22     6096.42    459.29 o 
  -3   7   8      184.74       77.96    142.13 o 
  -1   7   8      836.30      703.25    112.44 o 
   1   7   8     3177.15     2990.14    269.95 o 
   3   7   8     1265.72     1230.95    137.36 o 
   5   7   8      382.90      336.77    249.27 o 
   7   7   8      184.00      147.44    172.90 o 
   9   7   8      184.38      103.95    286.39 o 
  11   7   8       89.19     -354.28    354.28 o 
  13   7   8      197.43      282.15    283.74 o 
 -22   8   8     2743.10     2762.08    272.07 o 
 -20   8   8      630.93      855.46    130.47 o 
 -18   8   8     1636.06     1791.54    169.18 o 
 -16   8   8     9166.11     8839.94    668.25 o 
 -14   8   8     1588.01     1486.58    151.15 o 
 -12   8   8     5770.83     6232.19    526.11 o 
 -10   8   8     7266.08     6223.17    528.76 o 
  -8   8   8      205.73      267.83    214.26 o 
  -6   8   8     3664.80     3397.98    255.63 o 
  -4   8   8     4123.65     3985.08    281.09 o 
  -2   8   8     1762.76     1724.18    171.83 o 
   0   8   8     1620.01     1609.32    110.82 o 
   2   8   8       86.11      -65.76    191.46 o 
   4   8   8      462.59      494.29     91.75 o 
   6   8   8      341.42      321.39    111.37 o 
   8   8   8      622.03      757.88    149.56 o 
  10   8   8      980.81      389.81    339.43 o 
  12   8   8       94.79       88.04    254.04 o 
 -23   9   8       46.12        6.36    315.56 o 
 -21   9   8      441.87       37.12    366.47 o 
 -19   9   8       15.40      187.75    229.64 o 
 -17   9   8     1035.52      758.94    150.09 o 
 -15   9   8      571.94      588.69    109.25 o 
 -13   9   8       10.39        8.49    216.91 o 
 -11   9   8     6861.15     6262.95    536.19 o 
  -9   9   8      402.35      261.99    212.67 o 
  -7   9   8     2446.93     2565.85    230.17 o 
  -5   9   8     1363.13     1566.14    138.42 o 
  -3   9   8     1229.27     1126.47    120.39 o 
  -1   9   8      540.25      391.40    112.44 o 
   1   9   8     2204.79     1809.57    168.12 o 
   3   9   8     4101.57     4118.73    307.61 o 
   5   9   8       23.19      138.42    133.65 o 
   7   9   8        7.56     -261.46    279.50 o 
   9   9   8      235.84       66.82    268.36 o 
  11   9   8       38.18     -193.05    318.21 o 
 -22  10   8      130.77     -271.54    332.00 o 
 -20  10   8     2814.81     2676.17    242.37 o 
 -18  10   8      867.42      959.94    145.32 o 
 -16  10   8      107.37     -106.60    284.27 o 
 -14  10   8     5523.30     5544.85    527.17 o 
 -12  10   8     3816.99     3816.43    308.67 o 
 -10  10   8     6488.46     6637.91    581.27 o 
  -8  10   8    12791.49    12358.84    705.37 o 
  -6  10   8     1694.25     1768.20    171.30 o 
  -4  10   8      466.20      287.45    281.62 o 
  -2  10   8     4120.22     4222.68    323.52 o 
   0  10   8       86.23       35.27    137.30 o 
   2  10   8       10.25      185.09    214.79 o 
   4  10   8      238.94      374.43     97.05 o 
   6  10   8      414.28      512.32    117.74 o 
   8  10   8     1017.60      783.86    168.65 o 
  10  10   8      535.01      770.60    138.95 o 
 -21  11   8      105.61      155.39    269.95 o 
 -19  11   8       66.93      170.24    335.71 o 
 -17  11   8      568.60      789.17    129.94 o 
 -15  11   8       37.45      231.76    100.24 o 
 -13  11   8      105.58      -41.37    242.37 o 
 -11  11   8       76.66      223.28    250.86 o 
  -9  11   8     3283.84     3670.58    311.85 o 
  -7  11   8       26.63     -112.44    202.60 o 
  -5  11   8      408.36      458.76    110.84 o 
  -3  11   8     1784.50     2064.14    202.06 o 
  -1  11   8      162.37     -292.76    292.76 o 
   1  11   8      150.96     -256.69    256.69 o 
   3  11   8     1260.52     1509.39    146.91 o 
   5  11   8      210.31       51.97    277.91 o 
   7  11   8      107.01       81.14    222.75 o 
   9  11   8      226.88      419.51    117.74 o 
 -20  12   8      584.01      858.64    157.52 o 
 -18  12   8     1594.10     2083.23    195.17 o 
 -16  12   8     2548.14     2772.69    249.80 o 
 -14  12   8       73.40      -13.79    156.45 o 
 -12  12   8     3016.06     3039.99    257.22 o 
 -10  12   8     6797.63     6377.51    446.56 o 
  -8  12   8       41.51      -38.72    230.70 o 
  -6  12   8      771.67     1004.49    124.63 o 
  -4  12   8        7.21       50.91    236.01 o 
  -2  12   8      157.19       59.40    150.09 o 
   0  12   8      439.91      229.01    197.43 o 
   2  12   8      394.29      514.97    121.98 o 
   4  12   8     1253.58     1144.50    155.39 o 
   6  12   8       87.78      248.74    172.37 o 
   8  12   8     1933.75     2321.89    224.87 o 
 -19  13   8        1.60      220.63    278.44 o 
 -17  13   8      249.79      210.55    140.01 o 
 -15  13   8       81.23     -296.47    313.44 o 
 -13  13   8        0.23      118.80    181.38 o 
 -11  13   8       27.00       76.37    198.35 o 
  -9  13   8       54.34      -90.69    247.14 o 
  -7  13   8      933.24     1136.02    141.07 o 
  -5  13   8     1714.55     1655.23    172.37 o 
  -3  13   8      268.52      174.49    160.70 o 
  -1  13   8     1200.95     1338.61    158.58 o 
   1  13   8        6.33      162.82    249.80 o 
   3  13   8      238.41       -2.12    405.19 o 
   5  13   8      368.90      505.43    351.62 o 
   7  13   8      278.12     -131.00    322.46 o 
 -18  14   8      138.81      191.99    136.83 o 
 -16  14   8     1704.53     1571.97    216.91 o 
 -14  14   8     3464.73     3632.39    358.52 o 
 -12  14   8     1198.59     1208.15    169.18 o 
 -10  14   8     2915.89     3849.84    373.90 o 
  -8  14   8     2623.20     2654.42    259.87 o 
  -6  14   8       12.27      -97.05    259.87 o 
  -4  14   8     2797.79     2935.51    267.30 o 
  -2  14   8      762.31      579.68    151.15 o 
   0  14   8       47.14      -54.81    222.75 o 
   2  14   8      239.05      224.34    150.62 o 
   4  14   8       96.21     -312.38    327.76 o 
   6  14   8      255.03      235.48    151.15 o 
 -17  15   8      483.71      339.96    352.16 o 
 -15  15   8      350.43      -89.10    376.02 o 
 -13  15   8     1272.63     1095.18    163.35 o 
 -11  15   8      474.20      465.12    312.38 o 
  -9  15   8        8.88     -303.36    340.49 o 
  -7  15   8      285.15      214.26    311.32 o 
  -5  15   8       10.39     -328.82    328.82 o 
  -3  15   8     1345.39     1266.49    178.73 o 
  -1  15   8       29.91       -3.18    302.30 o 
   1  15   8      106.48      266.77    368.60 o 
   3  15   8      281.95     -188.81    311.32 o 
   5  15   8        1.74      129.94    114.03 o 
 -14  16   8      710.12      189.34    483.15 o 
 -12  16   8     1270.86     1375.21    187.75 o 
 -10  16   8      290.72       70.01    288.51 o 
  -8  16   8      109.46      158.58    185.62 o 
  -6  16   8       50.83      283.21    110.31 o 
  -4  16   8      128.74      258.28    253.51 o 
  -2  16   8      140.37     -326.17    326.17 o 
   0  16   8      388.03      499.21    310.26 o 
   2  16   8      234.34      400.42    290.10 o 
   4  16   8      106.15     -323.52    323.52 o 
 -13  17   8      105.08      182.97    134.18 o 
 -11  17   8      445.48      201.00    328.29 o 
  -9  17   8      114.63      197.82    318.21 o 
  -7  17   8      179.47       -9.02    338.37 o 
  -5  17   8      536.15      530.35    150.62 o 
  -3  17   8       69.09       71.07    302.83 o 
  -1  17   8      199.17       51.97    354.28 o 
   1  17   8      381.54      508.08    402.54 o 
  -8  18   8       20.08      338.37    350.56 o 
  -6  18   8      104.75      -39.78    251.39 o 
  -4  18   8      574.97      211.08    461.41 o 
  -2  18   8      108.43     -167.59    398.83 o 
 -25   1   9        8.30      146.38    255.10 o 
 -23   1   9      636.91      796.59    113.50 o 
 -21   1   9     1662.73     1652.05    160.70 o 
 -19   1   9       57.83     -173.43    238.13 o 
 -17   1   9     5422.21     5708.73    493.23 o 
 -15   1   9    22039.41    23596.51    915.39 o 
 -13   1   9     9766.46     9614.79    556.87 o 
 -11   1   9    15771.68    15022.28    659.76 o 
  -9   1   9    37183.02    36940.22    983.81 o 
  -7   1   9     5234.12     5408.02    397.77 o 
  -5   1   9    18699.64    16551.29    656.05 o 
  -3   1   9     9634.75     9490.69    521.34 o 
  -1   1   9     1020.03      829.47    108.19 o 
   1   1   9     7074.93     6746.63    483.15 o 
   3   1   9     2234.27     2020.65    196.76 o 
   5   1   9     1223.95     1146.63    126.75 o 
   7   1   9        0.75       91.75    116.68 o 
   9   1   9      308.42      360.64    267.83 o 
  11   1   9      391.16      287.98    422.69 o 
  13   1   9        9.94     -266.24    266.24 o 
 -26   2   9        9.85     -221.69    221.69 o 
 -24   2   9      221.08      258.28    255.63 o 
 -22   2   9      121.99      219.57    263.06 o 
 -20   2   9       58.42      -20.15    170.24 o 
 -18   2   9      476.40      458.76    114.03 o 
 -16   2   9      645.54      604.07     97.05 o 
 -14   2   9     3471.72     3123.79    256.16 o 
 -12   2   9     3202.67     2562.14    222.75 o 
 -10   2   9      161.29      196.76    155.92 o 
  -8   2   9     3487.40     3699.22    350.56 o 
  -6   2   9        5.50      147.44    100.24 o 
  -4   2   9      165.94      -39.78    128.88 o 
  -2   2   9      448.22      295.41    218.51 o 
   0   2   9     7389.08     8330.64    367.33 o 
   2   2   9      167.30     -136.30    216.91 o 
   4   2   9     1218.38     1393.77    138.95 o 
   6   2   9      133.88      -10.61    269.42 o 
   8   2   9       30.38       36.59    131.53 o 
  10   2   9       23.54      223.28    270.48 o 
  12   2   9       31.86      -93.34    217.98 o 
 -25   3   9       19.42      151.68    264.12 o 
 -23   3   9      765.44      897.89    154.86 o 
 -21   3   9     1041.55     1060.71    135.77 o 
 -19   3   9     2214.58     2088.00    188.28 o 
 -17   3   9     3602.34     3313.65    285.33 o 
 -15   3   9     4069.15     3915.60    381.32 o 
 -13   3   9    10802.43    10611.32    617.86 o 
 -11   3   9    31870.92    33595.28    991.76 o 
  -9   3   9    10302.90    10864.30    554.22 o 
  -7   3   9    26113.08    24779.73    814.09 o 
  -5   3   9     9700.37     9975.96    545.20 o 
  -3   3   9     4315.77     4040.77    360.11 o 
  -1   3   9    15648.58    14009.83    675.67 o 
   1   3   9     7879.96     8163.74    542.02 o 
   3   3   9        9.09      128.88    147.97 o 
   5   3   9      277.32     -102.89    291.16 o 
   7   3   9      394.33      493.23    108.72 o 
   9   3   9        2.15       63.64    242.90 o 
  11   3   9      217.65      195.70    243.43 o 
  13   3   9      225.35      152.74    267.30 o 
 -24   4   9       52.15      388.22    279.50 o 
 -22   4   9      815.33      695.82    147.97 o 
 -20   4   9       69.18      228.05    166.00 o 
 -18   4   9      613.26      372.31    304.95 o 
 -16   4   9     1090.52     1104.20    120.39 o 
 -14   4   9        7.57      -92.81    170.77 o 
 -12   4   9     4192.85     4736.06    416.33 o 
 -10   4   9        8.43      -16.97    148.50 o 
  -8   4   9      233.41      136.83    198.35 o 
  -6   4   9     3316.74     3283.42    232.83 o 
  -4   4   9      390.41      426.40     88.04 o 
  -2   4   9      301.83      304.95     86.98 o 
   0   4   9      339.05      383.47     84.86 o 
   2   4   9     2424.06     2574.87    255.10 o 
   4   4   9      350.08      351.09     99.18 o 
   6   4   9       77.99      150.62     71.07 o 
   8   4   9      925.14     1152.99    141.60 o 
  10   4   9       33.32      196.23    147.97 o 
  12   4   9       19.36       43.49    175.55 o 
 -25   5   9      261.52      277.38    137.89 o 
 -23   5   9      178.15       99.71    175.55 o 
 -21   5   9     4491.84     4440.65    372.84 o 
 -19   5   9     3252.40     3311.53    315.03 o 
 -17   5   9      425.35      391.40     94.93 o 
 -15   5   9    11327.56     9664.11    644.91 o 
 -13   5   9    13327.07    12555.07    673.55 o 
 -11   5   9      734.04      769.54     97.59 o 
  -9   5   9     9562.89    10054.98    562.71 o 
  -7   5   9     3412.45     3246.83    232.83 o 
  -5   5   9       66.78       93.87     84.86 o 
  -3   5   9     5219.23     5427.64    434.89 o 
  -1   5   9     3924.22     3410.18    268.36 o 
   1   5   9      153.77      214.26    198.88 o 
   3   5   9       50.27     -177.14    177.14 o 
   5   5   9      470.92      216.38    242.90 o 
   7   5   9        0.01       14.85    219.04 o 
   9   5   9       24.33       94.93    100.77 o 
  11   5   9       88.63       42.43    168.65 o 
 -24   6   9       38.43      141.60    126.75 o 
 -22   6   9      156.45      163.88    318.21 o 
 -20   6   9      616.94      201.00    287.98 o 
 -18   6   9      610.64      487.93    116.15 o 
 -16   6   9      534.85      519.22    111.37 o 
 -14   6   9        1.62       75.31    222.22 o 
 -12   6   9     4663.29     4962.52    469.89 o 
 -10   6   9      660.36      665.06     98.12 o 
  -8   6   9       30.94      106.60    147.44 o 
  -6   6   9     4469.90     4447.02    387.69 o 
  -4   6   9      564.77      519.75     90.16 o 
  -2   6   9       88.61     -169.71    223.28 o 
   0   6   9     4622.41     4492.04    790.76 o 
   2   6   9       18.82     -102.89    187.21 o 
   4   6   9       29.83     -117.21    208.43 o 
   6   6   9      330.90      357.46    118.80 o 
   8   6   9       57.81      147.97    166.00 o 
  10   6   9        4.47       -5.83    311.32 o 
  12   6   9       55.22      343.14    114.03 o 
 -23   7   9      629.19      500.12    143.20 o 
 -21   7   9      517.63      337.84    290.63 o 
 -19   7   9     1051.74     1006.61    149.56 o 
 -17   7   9     4069.04     4720.68    472.02 o 
 -15   7   9     3780.77     3883.78    321.92 o 
 -13   7   9    12936.03    12533.86    740.37 o 
 -11   7   9     7128.25     7425.49    529.82 o 
  -9   7   9     1634.56     1970.80    170.24 o 
  -7   7   9    16485.53    17348.94    772.20 o 
  -5   7   9     5294.35     5268.01    451.86 o 
  -3   7   9      735.18      548.92    106.07 o 
  -1   7   9    26084.97    24678.96    961.00 o 
   1   7   9     3772.92     3620.73    295.41 o 
   3   7   9      310.88      219.04    192.52 o 
   5   7   9     2804.72     2838.45    255.63 o 
   7   7   9      225.14      -61.52    296.47 o 
   9   7   9       45.78      -29.70    210.02 o 
  11   7   9      510.77      130.47    308.14 o 
 -24   8   9      289.38       73.19    324.05 o 
 -22   8   9      871.06      643.85    164.41 o 
 -20   8   9      397.91      323.52    227.52 o 
 -18   8   9     1885.41     2326.13    206.31 o 
 -16   8   9      115.34      233.36    172.90 o 
 -14   8   9        0.88     -114.03    206.31 o 
 -12   8   9     8981.49     9082.31    636.96 o 
 -10   8   9      145.07      175.02    137.36 o 
  -8   8   9     1470.12     1521.06    140.01 o 
  -6   8   9     6001.34     6200.90    504.37 o 
  -4   8   9        7.31      261.46    186.15 o 
  -2   8   9     5565.77     5413.32    352.16 o 
   0   8   9      349.59      223.39    223.01 o 
   2   8   9       45.34      -34.47    214.79 o 
   4   8   9      972.88      790.23    129.94 o 
   6   8   9      128.76       26.52    190.40 o 
   8   8   9       22.40      229.11    280.03 o 
  10   8   9       99.22      189.87    306.01 o 
 -23   9   9      258.42      -79.02    353.75 o 
 -21   9   9     2176.80     2301.21    228.58 o 
 -19   9   9      171.26      241.84    236.01 o 
 -17   9   9     1129.42     1183.75    151.15 o 
 -15   9   9     7843.21     7472.69    662.94 o 
 -13   9   9     1988.95     1693.95    152.21 o 
 -11   9   9     2452.71     2355.83    232.83 o 
  -9   9   9    10280.88    10316.98    662.94 o 
  -7   9   9       22.82       90.16    179.26 o 
  -5   9   9     3205.25     3135.98    269.42 o 
  -3   9   9     9611.80     9185.73    624.76 o 
  -1   9   9      290.67      430.12    113.50 o 
   1   9   9       39.12     -177.14    257.22 o 
   3   9   9        7.03       70.01    179.26 o 
   5   9   9      958.07      976.91    141.60 o 
   7   9   9      105.32      106.60    302.30 o 
   9   9   9       14.31      203.66    255.10 o 
  11   9   9      402.16      253.51    185.62 o 
 -22  10   9       27.30      -57.81    302.30 o 
 -20  10   9      592.13      465.65    361.70 o 
 -18  10   9        5.02      -27.58    203.13 o 
 -16  10   9      118.75      114.03    242.37 o 
 -14  10   9       65.94      106.60    158.58 o 
 -12  10   9     1748.83     1863.66    182.44 o 
 -10  10   9      989.44     1133.90    136.83 o 
  -8  10   9     1194.23     1137.61    119.86 o 
  -6  10   9       67.17      182.44    171.30 o 
  -4  10   9     1519.40     1427.18    150.62 o 
  -2  10   9     4213.69     4330.87    328.82 o 
   0  10   9     1902.87     1899.27    148.76 o 
   2  10   9      286.84      505.96    108.72 o 
   4  10   9      220.14      328.29    108.19 o 
   6  10   9      707.22      294.35    379.20 o 
   8  10   9       22.43      -48.79    274.19 o 
  10  10   9        6.65     -312.91    312.91 o 
 -21  11   9      268.08      238.13    215.85 o 
 -19  11   9     1090.11     1044.27    170.24 o 
 -17  11   9     2154.35     2022.24    193.58 o 
 -15  11   9     1153.70      965.24    160.70 o 
 -13  11   9      827.02      923.88    141.60 o 
 -11  11   9    18140.16    18258.50    950.92 o 
  -9  11   9     6085.10     7177.28    602.48 o 
  -7  11   9      858.00     1064.95    133.12 o 
  -5  11   9     5877.58     5995.12    564.83 o 
  -3  11   9     8566.20     7569.74    618.92 o 
  -1  11   9     1287.96     1306.26    155.39 o 
   1  11   9     4331.48     4221.62    344.73 o 
   3  11   9      240.85      264.12    261.46 o 
   5  11   9       22.08       26.52    211.61 o 
   7  11   9      239.09      262.53    259.87 o 
   9  11   9       69.79     -167.59    228.58 o 
 -20  12   9     1607.21     1576.74    201.53 o 
 -18  12   9      814.56      741.97    163.35 o 
 -16  12   9      116.59      247.68    241.84 o 
 -14  12   9     1405.55     1269.14    152.21 o 
 -12  12   9     1001.66      997.60    146.38 o 
 -10  12   9       72.41     -250.86    287.98 o 
  -8  12   9     1595.16     1746.99    164.94 o 
  -6  12   9      725.71      953.05    120.39 o 
  -4  12   9      286.58      336.77    246.61 o 
  -2  12   9      273.20      309.73    215.85 o 
   0  12   9        4.01     -169.05    169.05 o 
   2  12   9      339.18      427.47    109.78 o 
   4  12   9        1.48     -154.33    242.37 o 
   6  12   9      669.36      925.47    150.09 o 
   8  12   9       21.61      175.02    111.37 o 
 -19  13   9      703.84      629.00    140.54 o 
 -17  13   9     1976.23     1899.20    195.70 o 
 -15  13   9     1153.13     1604.32    160.17 o 
 -13  13   9     3838.03     4279.43    388.22 o 
 -11  13   9     3803.56     4055.09    382.39 o 
  -9  13   9     1567.02     1519.99    160.17 o 
  -7  13   9     1013.28     1020.93    160.17 o 
  -5  13   9     2406.28     2391.90    210.55 o 
  -3  13   9      902.65      796.06    131.00 o 
  -1  13   9     1654.31     1621.29    177.14 o 
   1  13   9       10.32     -279.50    297.00 o 
   3  13   9       36.04     -171.83    290.10 o 
   5  13   9      166.68        8.49    286.92 o 
   7  13   9      101.51      200.47    329.88 o 
 -18  14   9      164.51      307.61    126.22 o 
 -16  14   9      557.06      488.99    140.54 o 
 -14  14   9      189.29      388.75    147.44 o 
 -12  14   9        3.86       11.67    263.06 o 
 -10  14   9      432.28      479.97    112.97 o 
  -8  14   9      327.30      473.08    107.13 o 
  -6  14   9      292.18      587.63    108.19 o 
  -4  14   9     1194.66     1128.59    157.52 o 
  -2  14   9      541.65      525.05    153.80 o 
   0  14   9      109.16      -92.35    219.63 o 
   2  14   9      563.04      767.95    160.70 o 
   4  14   9      489.06      521.34    156.98 o 
   6  14   9      116.53        6.36    314.50 o 
 -15  15   9     1820.67     1994.66    223.28 o 
 -13  15   9      751.06      772.20    146.38 o 
 -11  15   9      605.47      627.94    135.24 o 
  -9  15   9     2394.14     2772.16    271.01 o 
  -7  15   9     1055.29     1087.76    158.58 o 
  -5  15   9      804.33     1002.90    152.74 o 
  -3  15   9     1528.08     1426.12    200.47 o 
  -1  15   9      251.84      247.68    131.00 o 
   1  15   9      272.26      265.71    264.65 o 
   3  15   9       89.54      196.76    321.39 o 
 -14  16   9      383.41      308.14    230.17 o 
 -12  16   9        5.26      -11.67    345.79 o 
 -10  16   9       11.43     -398.30    398.30 o 
  -8  16   9      267.87      430.65    326.17 o 
  -6  16   9       38.32      205.78    256.16 o 
  -4  16   9       13.53      250.86    309.73 o 
  -2  16   9       17.32      289.57    214.79 o 
   0  16   9       10.19       82.50    171.73 o 
   2  16   9       13.26     -399.89    449.74 o 
 -11  17   9      704.88     -336.77    457.17 o 
  -9  17   9      463.60      332.53    134.71 o 
  -7  17   9     1511.42     1510.45    174.49 o 
  -5  17   9      495.35      289.04    415.80 o 
  -3  17   9      190.57     -206.31    336.77 o 
  -1  17   9      965.44      563.77    452.39 o 
 -26   0  10     1026.42     1019.34    148.50 o 
 -24   0  10      170.19      299.12    302.83 o 
 -22   0  10      184.14      180.85    219.04 o 
 -20   0  10     3777.19     3286.60    268.36 o 
 -18   0  10       10.13     -124.63    232.83 o 
 -16   0  10      980.45      954.64    110.31 o 
 -14   0  10     7493.79     7324.72    522.40 o 
 -12   0  10    11113.74    11422.77    604.07 o 
 -10   0  10     5200.76     4008.95    382.92 o 
  -8   0  10    16063.30    14585.27    651.81 o 
  -6   0  10    56664.51    55920.00   1256.94 o 
  -4   0  10     7060.35     7188.95    474.14 o 
  -2   0  10    21193.84    19839.48    807.73 o 
   0   0  10    25463.70    25024.30   1904.50 o 
   2   0  10     3824.58     3667.40    286.92 o 
   4   0  10     7041.63     7038.86    564.83 o 
   6   0  10     1979.22     2075.28    204.19 o 
   8   0  10        6.96      190.93    169.18 o 
  10   0  10      200.71      139.48    237.60 o 
  12   0  10       26.79     -121.45    291.69 o 
 -25   1  10        1.65      147.97    254.57 o 
 -23   1  10        0.07      133.65    225.40 o 
 -21   1  10      352.32      251.92    117.74 o 
 -19   1  10      913.64      826.82    120.39 o 
 -17   1  10        5.56      -22.81    174.49 o 
 -15   1  10     2382.17     2506.45    245.02 o 
 -13   1  10        3.69      -21.21    163.35 o 
 -11   1  10      970.31      932.36    109.25 o 
  -9   1  10     3414.66     3540.64    337.31 o 
  -7   1  10     4453.65     4452.85    369.13 o 
  -5   1  10     1232.05     1077.15    108.19 o 
  -3   1  10       20.12      121.98     86.45 o 
  -1   1  10     1287.22     1219.81    109.25 o 
   1   1  10      398.88      387.16     93.34 o 
   3   1  10      150.63      212.14    173.96 o 
   5   1  10       89.86      206.31    149.03 o 
   7   1  10        0.39      -82.74    215.85 o 
   9   1  10      562.19      706.96    131.00 o 
  11   1  10       30.34       69.48    295.41 o 
 -26   2  10       83.24       45.61    187.21 o 
 -24   2  10      262.28      258.81    255.63 o 
 -22   2  10      124.69       50.91    285.86 o 
 -20   2  10     1917.59     1915.11    180.85 o 
 -18   2  10      741.41      650.21    114.56 o 
 -16   2  10      742.27      734.54    107.66 o 
 -14   2  10     7652.71     7954.78    524.52 o 
 -12   2  10     1768.17     1854.12    164.41 o 
 -10   2  10     5938.34     5721.46    427.47 o 
  -8   2  10    25168.86    25948.63    867.13 o 
  -6   2  10     3723.38     3750.13    354.28 o 
  -4   2  10     5842.08     5689.11    438.07 o 
  -2   2  10    11753.28    11329.42    600.36 o 
   0   2  10     7621.47     7184.69    794.74 o 
   2   2  10     3794.10     3677.47    282.68 o 
   4   2  10      329.24      339.43     94.93 o 
   6   2  10       44.57       71.07    183.50 o 
   8   2  10      114.76      233.36    115.09 o 
  10   2  10       46.20      315.03    260.40 o 
  12   2  10       17.48      219.57    278.97 o 
 -25   3  10       47.08     -217.45    366.47 o 
 -23   3  10        7.83      306.01    251.39 o 
 -21   3  10      393.65      113.50    245.55 o 
 -19   3  10      118.99      -39.78    237.07 o 
 -17   3  10      572.46      452.39    112.97 o 
 -15   3  10     8689.07     9074.36    622.11 o 
 -13   3  10      892.31      910.09    118.27 o 
 -11   3  10       40.30      124.63    108.19 o 
  -9   3  10     6500.65     6846.87    493.23 o 
  -7   3  10     5094.49     5092.99    398.83 o 
  -5   3  10        9.00      163.35    149.56 o 
  -3   3  10    11212.36    12319.59    636.42 o 
  -1   3  10      423.33      285.86    263.06 o 
   1   3  10      377.08      457.17    102.89 o 
   3   3  10      771.21      769.54    123.04 o 
   5   3  10     1301.95     1250.57    130.47 o 
   7   3  10     1121.17     1382.63    159.11 o 
   9   3  10      583.46      117.21    403.07 o 
  11   3  10      329.44      460.35    106.60 o 
 -24   4  10       93.64     -295.41    295.41 o 
 -22   4  10      116.76      256.16    197.82 o 
 -20   4  10       70.78       63.11    232.30 o 
 -18   4  10      678.36      874.55    118.80 o 
 -16   4  10     1660.19     1804.79    175.55 o 
 -14   4  10     2009.16     1980.87    185.62 o 
 -12   4  10    10289.46    10357.28    610.44 o 
 -10   4  10     7903.70     7623.31    507.55 o 
  -8   4  10     4551.62     4756.21    403.07 o 
  -6   4  10    20714.55    21139.38    840.08 o 
  -4   4  10    10993.45     9971.72    579.15 o 
  -2   4  10     3490.63     3618.08    275.78 o 
   0   4  10    11134.80    11347.71    470.32 o 
   2   4  10     2362.04     2182.41    180.32 o 
   4   4  10      225.34      226.99    219.57 o 
   6   4  10     3105.22     3463.21    332.00 o 
   8   4  10      978.00      236.54    368.07 o 
  10   4  10        7.66       67.89    287.45 o 
 -25   5  10        5.83     -346.32    346.32 o 
 -23   5  10        4.36      142.67    242.90 o 
 -21   5  10      680.94      184.56    359.58 o 
 -19   5  10     1333.90     1301.49    149.56 o 
 -17   5  10      297.83      -10.61    275.78 o 
 -15   5  10       14.48      185.09    132.59 o 
 -13   5  10      371.29      297.53    100.77 o 
 -11   5  10     1116.84     1170.49    114.03 o 
  -9   5  10      310.15      286.39     93.34 o 
  -7   5  10      747.83      670.90    102.89 o 
  -5   5  10     1237.84     1435.14    126.75 o 
  -3   5  10      690.75      869.25    122.51 o 
  -1   5  10      649.60      336.77    283.21 o 
   1   5  10     1164.69     1210.80    116.68 o 
   3   5  10      659.96      531.41    108.72 o 
   5   5  10      214.22      198.88    233.89 o 
   7   5  10       75.28      230.70    223.81 o 
   9   5  10       62.21      123.57    282.68 o 
  11   5  10      130.07     -119.86    290.10 o 
 -24   6  10       68.13      169.18    201.00 o 
 -22   6  10      244.63       11.14    266.77 o 
 -20   6  10       59.39     -151.15    259.34 o 
 -18   6  10     1050.14      749.39    135.24 o 
 -16   6  10     5898.43     5980.80    523.46 o 
 -14   6  10     2496.26     2803.45    242.37 o 
 -12   6  10     5389.60     4954.04    469.36 o 
 -10   6  10     7850.18     7832.80    557.93 o 
  -8   6  10     1503.67     1622.88    161.23 o 
  -6   6  10     7001.09     7319.42    519.22 o 
  -4   6  10     8136.17     7602.09    535.13 o 
  -2   6  10      146.40       20.15    264.12 o 
   0   6  10      292.34      257.85    148.38 o 
   2   6  10     1140.43      968.43    125.16 o 
   4   6  10      674.68      411.55    277.91 o 
   6   6  10     1397.43     1501.43    163.35 o 
   8   6  10      546.69      553.16    130.47 o 
  10   6  10       91.66       86.98    250.86 o 
 -23   7  10        9.48       48.26    189.87 o 
 -21   7  10     1193.51      989.11    155.92 o 
 -19   7  10       71.72     -110.84    291.16 o 
 -17   7  10      171.65      341.02     81.67 o 
 -15   7  10       92.96      149.03    175.02 o 
 -13   7  10      144.23      116.15    238.13 o 
 -11   7  10        0.21     -179.79    198.88 o 
  -9   7  10     2198.47     2251.35    191.46 o 
  -7   7  10     2297.26     2009.51    189.87 o 
  -5   7  10      258.50      -31.29    203.13 o 
  -3   7  10       63.76      225.93    211.61 o 
  -1   7  10     4469.68     3972.88    345.79 o 
   1   7  10       23.90      271.01    187.75 o 
   3   7  10      536.35      523.46    107.13 o 
   5   7  10      834.96      741.43    146.38 o 
   7   7  10       98.88      -95.99    244.49 o 
   9   7  10        0.40     -162.82    391.40 o 
 -24   8  10        9.62     -106.07    243.43 o 
 -22   8  10       25.10       85.92    242.90 o 
 -20   8  10      127.05      353.22    249.80 o 
 -18   8  10      688.41      678.32    120.39 o 
 -16   8  10     2198.29     1999.96    186.68 o 
 -14   8  10     5694.48     5436.13    528.23 o 
 -12   8  10      119.01      -39.78    231.23 o 
 -10   8  10     1866.85     1649.40    160.17 o 
  -8   8  10     4482.61     4495.28    430.65 o 
  -6   8  10     5646.79     5915.57    506.49 o 
  -4   8  10    10523.67     9986.57    645.97 o 
  -2   8  10     3011.11     2689.96    229.11 o 
   0   8  10      176.86      119.50    148.33 o 
   2   8  10      989.07      972.67    142.13 o 
   4   8  10     2995.48     3086.66    259.87 o 
   6   8  10      892.86      745.15    160.17 o 
   8   8  10      485.68      484.21    142.13 o 
  10   8  10       13.81        6.36    310.79 o 
 -23   9  10      195.05       71.60    319.27 o 
 -21   9  10      274.18     -108.72    269.42 o 
 -19   9  10      542.54      501.71    147.97 o 
 -17   9  10       76.43      176.61    212.14 o 
 -15   9  10       41.73      -20.68    172.37 o 
 -13   9  10        6.93      111.37    125.69 o 
 -11   9  10      341.90      171.30    234.95 o 
  -9   9  10       60.29      -31.82    208.43 o 
  -7   9  10      388.06      367.01    114.03 o 
  -5   9  10      843.18      231.23    276.31 o 
  -3   9  10      150.52      129.94    230.70 o 
  -1   9  10       16.16      -27.05    196.76 o 
   1   9  10      557.32      275.78    266.24 o 
   3   9  10      256.96      554.75    107.66 o 
   5   9  10      221.19      344.20    244.49 o 
   7   9  10      625.49      226.46    337.31 o 
   9   9  10       83.88     -184.03    284.27 o 
 -22  10  10        0.06      -19.09    175.02 o 
 -20  10  10        0.22      -91.75    216.38 o 
 -18  10  10     1184.71     1142.91    154.33 o 
 -16  10  10      935.41      869.78    133.12 o 
 -14  10  10       33.20      120.39    137.36 o 
 -12  10  10     4298.81     4564.76    341.02 o 
 -10  10  10      368.44      518.69     93.34 o 
  -8  10  10     3845.74     4137.29    316.09 o 
  -6  10  10    16530.14    16313.16    859.17 o 
  -4  10  10     5242.02     5439.31    496.41 o 
  -2  10  10     5277.64     4686.21    388.22 o 
   0  10  10     6058.43     6119.29    442.32 o 
   2  10  10       19.23      -84.33    220.63 o 
   4  10  10     1309.42     1182.16    161.23 o 
   6  10  10     3656.39     4378.07    381.85 o 
   8  10  10        1.74      -93.87    381.32 o 
 -21  11  10      859.37      851.22    179.79 o 
 -19  11  10      351.52      359.58    121.98 o 
 -17  11  10      463.18      442.85    120.92 o 
 -15  11  10     1531.15     1480.22    158.58 o 
 -13  11  10      233.07      398.30    124.10 o 
 -11  11  10      392.01      102.36    359.05 o 
  -9  11  10     1021.58     1127.53    147.97 o 
  -7  11  10      872.73      770.07    131.00 o 
  -5  11  10       29.73      151.15    224.87 o 
  -3  11  10       26.47       25.99    178.73 o 
  -1  11  10     1010.01      893.12    149.03 o 
   1  11  10        1.54       75.84    202.06 o 
   3  11  10       92.18       12.20    254.04 o 
   5  11  10     1039.07      959.41    177.14 o 
   7  11  10       25.37     -219.57    369.66 o 
 -20  12  10      626.27      525.58    359.58 o 
 -18  12  10        1.45     -298.59    298.59 o 
 -16  12  10      414.17      564.83    124.63 o 
 -14  12  10     1264.58     1163.60    169.18 o 
 -12  12  10        9.05       65.23    241.84 o 
 -10  12  10     1374.00     1486.05    168.12 o 
  -8  12  10     3943.27     4276.24    368.60 o 
  -6  12  10     1440.67     1414.45    163.88 o 
  -4  12  10     2759.16     2793.37    264.65 o 
  -2  12  10     2475.30     2677.76    259.34 o 
   0  12  10      494.38      428.01    118.45 o 
   2  12  10      529.85      703.78    145.32 o 
   4  12  10      482.22      481.03    325.11 o 
   6  12  10      877.73      495.35    391.40 o 
 -19  13  10      146.53      249.27    127.82 o 
 -17  13  10       10.86     -157.52    215.85 o 
 -15  13  10     1025.00      285.33    338.90 o 
 -13  13  10     1517.93     1477.57    177.14 o 
 -11  13  10      510.08      597.18    120.39 o 
  -9  13  10     1390.22     1453.70    148.50 o 
  -7  13  10      120.05      148.50    216.38 o 
  -5  13  10        1.02      116.68    252.98 o 
  -3  13  10      696.86      770.60    145.32 o 
  -1  13  10      324.92      327.23    325.64 o 
   1  13  10      177.32      181.38    201.00 o 
   3  13  10     1778.09     1735.85    200.47 o 
   5  13  10      172.69     -121.45    292.76 o 
 -18  14  10      427.88      252.98    389.81 o 
 -16  14  10      646.74      453.45    455.04 o 
 -14  14  10      267.63      113.50    335.71 o 
 -12  14  10      918.80      875.61    162.82 o 
 -10  14  10     1369.34     1370.43    178.20 o 
  -8  14  10     1502.07     1631.90    188.28 o 
  -6  14  10     5546.07     5399.00    431.71 o 
  -4  14  10     4135.41     4239.12    382.39 o 
  -2  14  10     1425.64     1060.18    195.17 o 
   0  14  10     1199.31     1366.26    116.96 o 
   2  14  10      983.72     1117.99    147.44 o 
   4  14  10     1160.80     1213.98    180.85 o 
 -15  15  10      530.20       98.65    286.92 o 
 -13  15  10      594.36      398.30    286.92 o 
 -11  15  10      490.30      450.80    150.09 o 
  -9  15  10      344.50      560.58    137.36 o 
  -7  15  10      169.50       10.08    276.84 o 
  -5  15  10       90.12      319.27    264.65 o 
  -3  15  10       45.32      -76.37    148.50 o 
  -1  15  10       74.24      193.58    312.91 o 
   1  15  10      106.39      186.68    125.69 o 
 -14  16  10       18.55      352.16    130.47 o 
 -12  16  10      126.78     -121.98    294.88 o 
 -10  16  10      909.12      851.75    169.71 o 
  -8  16  10      352.51       98.12    389.28 o 
  -6  16  10      446.66      666.12    149.03 o 
  -4  16  10      823.39      536.19    428.53 o 
  -2  16  10      113.92      135.77    320.86 o 
   0  16  10       20.60     -224.09    224.09 o 
  -9  17  10       31.79      212.67    154.33 o 
  -7  17  10      302.42      445.50    143.20 o 
  -5  17  10      199.19       73.19    325.11 o 
 -25   1  11      838.23      730.30    134.18 o 
 -23   1  11      179.28      -14.32    146.91 o 
 -21   1  11     2517.23     2563.73    256.16 o 
 -19   1  11     1652.43     1529.01    150.09 o 
 -17   1  11     1427.07     1519.46    139.48 o 
 -15   1  11     3359.53     3142.88    303.89 o 
 -13   1  11     1773.84     1828.13    166.00 o 
 -11   1  11     4506.87     4087.44    271.01 o 
  -9   1  11      455.67      526.64     82.74 o 
  -7   1  11    11380.63    11524.06    629.53 o 
  -5   1  11    17500.70    17137.33    757.88 o 
  -3   1  11      204.94      213.20    170.77 o 
  -1   1  11    12441.74    12415.59    686.81 o 
   1   1  11    11807.63    12817.07    749.92 o 
   3   1  11      568.52      755.75    115.62 o 
   5   1  11     1405.05     1324.82    152.21 o 
   7   1  11     1366.45     1283.99    161.23 o 
   9   1  11       38.24      220.10    197.29 o 
 -26   2  11      266.31     -124.10    298.06 o 
 -24   2  11        0.03       84.86    237.60 o 
 -22   2  11        4.72      144.79    167.06 o 
 -20   2  11       97.30      167.06    201.00 o 
 -18   2  11      166.74      185.09    216.91 o 
 -16   2  11       55.21     -162.82    239.19 o 
 -14   2  11     2281.35     2386.06    236.01 o 
 -12   2  11      556.52      265.71    233.36 o 
 -10   2  11     3323.85     3305.17    264.12 o 
  -8   2  11      719.23      764.77     98.65 o 
  -6   2  11       27.73     -102.36    224.34 o 
  -4   2  11      166.17      176.08    124.63 o 
  -2   2  11     2325.47     2173.39    189.87 o 
   0   2  11     1559.75     1467.23    333.86 o 
   2   2  11      519.71      425.34    337.31 o 
   4   2  11      318.39      491.64     99.18 o 
   6   2  11      520.55      466.71    140.01 o 
   8   2  11       26.16       41.37    160.70 o 
  10   2  11       58.77     -213.20    213.20 o 
 -25   3  11     2020.43     1715.70    218.51 o 
 -23   3  11     1079.46      756.28    162.29 o 
 -21   3  11      149.72      280.03    228.05 o 
 -19   3  11     1191.45     1176.86    143.20 o 
 -17   3  11      936.30      931.83    128.35 o 
 -15   3  11       35.61     -118.80    236.54 o 
 -13   3  11       75.62      140.01     71.07 o 
 -11   3  11     3612.71     4010.54    385.04 o 
  -9   3  11    10631.05    10374.79    624.76 o 
  -7   3  11      474.03      442.85     94.93 o 
  -5   3  11     2864.74     2208.39    212.67 o 
  -3   3  11    10706.34    10288.34    603.01 o 
  -1   3  11     6147.99     5308.31    522.40 o 
   1   3  11    11227.45    11448.22    721.28 o 
   3   3  11     3152.99     3177.35    262.53 o 
   5   3  11      697.56      911.68    137.89 o 
   7   3  11      960.45      840.61    144.26 o 
   9   3  11      801.22      941.91    136.30 o 
 -24   4  11       84.42     -256.16    256.16 o 
 -22   4  11       91.13      -14.32    145.85 o 
 -20   4  11     1321.90     1495.07    163.88 o 
 -18   4  11       11.15     -173.96    223.28 o 
 -16   4  11      650.26      642.26    115.62 o 
 -14   4  11     3440.66     3233.57    289.04 o 
 -12   4  11      329.64      474.67     84.86 o 
 -10   4  11     5814.00     5819.57    502.25 o 
  -8   4  11      863.93      721.81    120.39 o 
  -6   4  11     2836.30     2684.65    253.51 o 
  -4   4  11      345.09      170.77    236.01 o 
  -2   4  11       89.99        2.12    216.38 o 
   0   4  11      810.18      912.16     86.71 o 
   2   4  11       85.95      231.76     78.49 o 
   4   4  11       81.93       62.05    223.81 o 
   6   4  11      650.22      335.18    368.07 o 
   8   4  11        9.67      140.54    239.19 o 
  10   4  11       14.22       25.46    251.92 o 
 -25   5  11      491.35      512.32    135.24 o 
 -23   5  11      231.25      101.83    178.20 o 
 -21   5  11       57.68      -27.05    199.94 o 
 -19   5  11      229.64      241.31    128.35 o 
 -17   5  11      213.01      200.47    190.93 o 
 -15   5  11       48.71      218.51    207.90 o 
 -13   5  11     2942.89     2938.69    283.21 o 
 -11   5  11       11.19      -25.46    185.62 o 
  -9   5  11     2723.19     2438.04    220.10 o 
  -7   5  11     6739.84     6793.84    525.05 o 
  -5   5  11     2290.05     2040.27    172.37 o 
  -3   5  11      798.79      848.04    115.62 o 
  -1   5  11     6220.08     5719.34    383.45 o 
   1   5  11       42.62       48.79    226.99 o 
   3   5  11     3301.38     3566.63    317.15 o 
   5   5  11     2294.19     2592.90    218.51 o 
   7   5  11       23.39     -324.05    324.05 o 
   9   5  11      852.89      685.75    160.70 o 
 -24   6  11       13.04     -182.44    281.09 o 
 -22   6  11        1.44     -184.03    184.03 o 
 -20   6  11      151.26      117.74    255.10 o 
 -18   6  11      185.87     -320.86    336.24 o 
 -16   6  11      619.49      343.14    286.92 o 
 -14   6  11      618.07      476.79    101.30 o 
 -12   6  11      513.30      421.10    113.50 o 
 -10   6  11     1029.17      991.76    106.07 o 
  -8   6  11      228.02        3.71    211.08 o 
  -6   6  11       39.49      -56.22    158.58 o 
  -4   6  11     3875.46     3700.81    309.20 o 
  -2   6  11       15.66      156.98    245.02 o 
   0   6  11      899.32      912.80     86.51 o 
   2   6  11      542.96      750.45    132.06 o 
   4   6  11        0.34      100.77    142.13 o 
   6   6  11       10.26       11.14    257.75 o 
   8   6  11      355.42      283.21    210.02 o 
 -23   7  11      934.12      913.27    161.23 o 
 -21   7  11        5.92       37.66    342.61 o 
 -19   7  11      346.61       13.79    239.72 o 
 -17   7  11      106.27      213.20    203.66 o 
 -15   7  11     1090.73      973.73    140.54 o 
 -13   7  11       10.37      -74.78    208.96 o 
 -11   7  11     1941.59     2017.47    194.64 o 
  -9   7  11     7303.24     6738.68    523.46 o 
  -7   7  11     3185.11     2949.30    283.21 o 
  -5   7  11     3926.31     3691.79    306.01 o 
  -3   7  11      453.20      528.23    110.31 o 
  -1   7  11      515.56      158.05    286.39 o 
   1   7  11     9029.31     8917.90    700.07 o 
   3   7  11     2771.23     3013.47    244.49 o 
   5   7  11      587.88      824.70    137.36 o 
   7   7  11     2074.14     2239.15    202.06 o 
   9   7  11      205.41       90.69    264.12 o 
 -22   8  11      350.05      400.42    142.67 o 
 -20   8  11     1491.10     1130.71    172.90 o 
 -18   8  11       88.77      144.26    122.51 o 
 -16   8  11        9.88      -21.21    175.55 o 
 -14   8  11      573.49      777.50    127.82 o 
 -12   8  11      806.25      803.49    124.63 o 
 -10   8  11      458.51      403.07    270.48 o 
  -8   8  11      306.85      318.21    261.46 o 
  -6   8  11      728.52      732.42    125.16 o 
  -4   8  11     1476.03     1325.89    137.89 o 
  -2   8  11      149.05      -99.18    273.66 o 
   0   8  11      176.25      210.17     99.94 o 
   2   8  11      264.26      137.89    304.95 o 
   4   8  11        0.71       25.99    206.31 o 
   6   8  11      205.54      299.65    303.89 o 
   8   8  11       34.27      280.56    281.09 o 
 -23   9  11      199.32      153.80    128.88 o 
 -21   9  11      520.78      649.15    140.54 o 
 -19   9  11       80.27      -99.18    250.33 o 
 -17   9  11        3.82      -89.10    230.17 o 
 -15   9  11      584.41      101.30    369.66 o 
 -13   9  11      254.29      366.47    273.66 o 
 -11   9  11      140.41      101.30    211.61 o 
  -9   9  11      141.66      123.04    118.27 o 
  -7   9  11     5577.32     6148.92    579.15 o 
  -5   9  11     1681.48     1745.40    163.35 o 
  -3   9  11       47.72       59.40    211.61 o 
  -1   9  11     2802.01     2545.17    226.46 o 
   1   9  11     1228.07     1640.39    159.11 o 
   3   9  11      635.98      536.72    140.01 o 
   5   9  11     1045.33     1201.78    171.83 o 
   7   9  11       92.14      180.85    128.88 o 
 -22  10  11      359.66      -98.12    394.05 o 
 -20  10  11       19.96     -274.72    274.72 o 
 -18  10  11       73.45       11.67    263.06 o 
 -16  10  11      155.45      201.53    172.37 o 
 -14  10  11      318.38      355.34     91.22 o 
 -12  10  11       14.88     -300.71    300.71 o 
 -10  10  11      144.29     -195.70    281.09 o 
  -8  10  11      283.60      283.21    235.48 o 
  -6  10  11      222.10      105.54    219.57 o 
  -4  10  11       65.75     -279.50    279.50 o 
  -2  10  11      783.96      668.78    135.77 o 
   0  10  11      399.02      272.32    171.30 o 
   2  10  11      826.08      996.00    149.03 o 
   4  10  11       20.03     -235.48    291.16 o 
   6  10  11      333.42      355.34    148.50 o 
 -21  11  11      416.03      220.63    280.03 o 
 -19  11  11      357.83      545.73    144.26 o 
 -17  11  11        0.30      -59.93    300.18 o 
 -15  11  11     2588.48     2251.88    221.16 o 
 -13  11  11      432.70       76.90    338.90 o 
 -11  11  11     4097.87     4186.61    385.57 o 
  -9  11  11     2189.51     1892.83    166.53 o 
  -7  11  11     1138.90      973.20    149.03 o 
  -5  11  11     2518.16     2378.64    207.90 o 
  -3  11  11     2128.87     1883.82    190.93 o 
  -1  11  11     3141.09     2724.96    245.02 o 
   1  11  11     3869.33     4191.39    402.54 o 
   3  11  11      668.85      604.07    145.32 o 
   5  11  11     1245.44     1207.09    167.06 o 
 -20  12  11       13.18       91.22    266.24 o 
 -18  12  11      344.80        8.49    290.63 o 
 -16  12  11      669.87      382.39    378.67 o 
 -14  12  11     1143.61      460.35    394.05 o 
 -12  12  11     1343.97     1528.48    149.56 o 
 -10  12  11      413.19      -23.87    335.18 o 
  -8  12  11      295.05      240.25    184.03 o 
  -6  12  11     1078.49     1144.50    143.73 o 
  -4  12  11      407.15      186.15    177.14 o 
  -2  12  11        7.93     -365.94    365.94 o 
   0  12  11        2.69      -91.42    221.39 o 
   2  12  11      191.40      203.13    252.45 o 
   4  12  11        0.80      295.94    220.63 o 
 -19  13  11       68.35      311.32    232.30 o 
 -17  13  11      140.97        8.49    296.47 o 
 -15  13  11       76.30     -391.93    391.93 o 
 -13  13  11       39.47      -45.08    261.46 o 
 -11  13  11      737.84      845.38    150.09 o 
  -9  13  11     1248.38     1034.72    175.02 o 
  -7  13  11      560.66     -149.56    374.43 o 
  -5  13  11     1101.68     1252.70    152.21 o 
  -3  13  11      884.93      469.36    405.19 o 
  -1  13  11      600.04      210.55    370.72 o 
   1  13  11      722.75     1026.24    162.82 o 
   3  13  11      830.05      307.61    378.14 o 
 -16  14  11      405.29      630.59    138.42 o 
 -14  14  11      433.83      435.95    332.53 o 
 -12  14  11      168.40      380.79    272.60 o 
 -10  14  11      257.34      315.56    259.87 o 
  -8  14  11      614.59      396.17    345.26 o 
  -6  14  11      160.81       -3.18    312.38 o 
  -4  14  11       30.29     -370.72    370.72 o 
  -2  14  11       74.72     -111.90    273.66 o 
   0  14  11     1018.85      927.79    129.67 o 
   2  14  11      243.81      462.47    356.40 o 
 -15  15  11      168.54      181.38    217.45 o 
 -13  15  11      309.55     -221.16    372.84 o 
 -11  15  11        2.97       26.52    243.43 o 
  -9  15  11       16.00      226.46    204.19 o 
  -7  15  11      755.19      612.03    147.97 o 
  -5  15  11      107.44       88.04    249.27 o 
  -3  15  11      127.72      321.39    332.00 o 
  -1  15  11     1250.64     1261.71    195.70 o 
 -12  16  11      731.14      711.74    142.13 o 
 -10  16  11       47.38      201.53    330.94 o 
  -8  16  11        1.92      100.24    164.41 o 
  -6  16  11      564.69      331.47    342.08 o 
  -4  16  11        3.27     -125.16    300.71 o 
 -26   0  12      850.34     1000.25    176.08 o 
 -24   0  12     2461.24     2687.83    239.72 o 
 -22   0  12     3766.76     3846.66    378.67 o 
 -20   0  12     7294.84     7331.08    673.02 o 
 -18   0  12    11072.07    11533.61    719.69 o 
 -16   0  12       20.23     -217.45    217.45 o 
 -14   0  12      331.60      377.61     99.18 o 
 -12   0  12    13118.89    13593.50    717.04 o 
 -10   0  12     1098.03     1089.35    123.04 o 
  -8   0  12      793.95     1140.79    121.98 o 
  -6   0  12     5182.99     5088.22    505.96 o 
  -4   0  12     7013.73     6363.19    521.34 o 
  -2   0  12     2208.93     2360.08    211.08 o 
   0   0  12      231.33       54.37    147.46 o 
   2   0  12     3786.17     4285.79    326.70 o 
   4   0  12     1963.32     1994.13    185.62 o 
   6   0  12     1565.96     1673.80    181.91 o 
   8   0  12      914.95      664.53    481.56 o 
 -25   1  12      175.55      273.13    193.58 o 
 -23   1  12       85.31     -233.36    233.36 o 
 -21   1  12      147.30     -225.93    316.62 o 
 -19   1  12     4766.95     4514.37    376.02 o 
 -17   1  12       76.13      150.62    176.61 o 
 -15   1  12      214.58      216.91    171.83 o 
 -13   1  12     9921.06    10033.24    626.35 o 
 -11   1  12      419.26      301.77    102.36 o 
  -9   1  12       27.04      -30.23    196.76 o 
  -7   1  12    12297.79    11373.97    653.93 o 
  -5   1  12     3930.95     4436.41    415.27 o 
  -3   1  12      288.45     -129.41    266.24 o 
  -1   1  12     2166.54     2154.30    207.37 o 
   1   1  12     1364.55     1273.91    140.01 o 
   3   1  12        2.22     -259.34    259.34 o 
   5   1  12      492.13      325.64    277.91 o 
   7   1  12     1412.42     1479.69    197.82 o 
   9   1  12       93.17      107.13    152.21 o 
 -24   2  12      775.43      771.67    144.79 o 
 -22   2  12     1927.00     1934.73    185.62 o 
 -20   2  12     4099.18     4155.32    356.40 o 
 -18   2  12     1189.99     1260.12    137.89 o 
 -16   2  12     1567.78     1588.41    143.20 o 
 -14   2  12      686.22      868.72    110.84 o 
 -12   2  12      229.00      354.81    258.28 o 
 -10   2  12     6128.58     7044.16    511.79 o 
  -8   2  12      231.69       32.35    224.87 o 
  -6   2  12     1507.18     1492.95    132.59 o 
  -4   2  12      515.12      498.53    111.90 o 
  -2   2  12      491.21      577.56    117.21 o 
   0   2  12     1546.82     1402.98    105.00 o 
   2   2  12       85.79      288.51    241.31 o 
   4   2  12      981.68     1385.28    140.54 o 
   6   2  12      820.92      148.50    348.97 o 
   8   2  12      663.20      337.31    244.49 o 
 -25   3  12      299.56      311.85    209.49 o 
 -23   3  12      256.80      304.95    111.37 o 
 -21   3  12      223.68      317.68    106.07 o 
 -19   3  12       96.47      105.01    111.37 o 
 -17   3  12      833.95      965.77    121.45 o 
 -15   3  12     1414.21     1489.76    140.54 o 
 -13   3  12     1693.89     1442.03    143.20 o 
 -11   3  12       76.13      -70.01    207.37 o 
  -9   3  12      458.49      637.49    100.24 o 
  -7   3  12     1248.94     1235.72    126.75 o 
  -5   3  12      167.69      341.55     68.42 o 
  -3   3  12       26.14      -38.19    223.28 o 
  -1   3  12      172.71      120.92    253.51 o 
   1   3  12     1103.77     1348.69    119.33 o 
   3   3  12      219.41      111.37    136.83 o 
   5   3  12      123.38       52.51    294.35 o 
   7   3  12       18.31      331.47    386.10 o 
   9   3  12        0.93     -124.10    298.06 o 
 -24   4  12     1534.21     1578.86    187.21 o 
 -22   4  12     3559.16     3833.40    382.39 o 
 -20   4  12     2120.84     2543.58    239.19 o 
 -18   4  12      709.79      749.92    119.33 o 
 -16   4  12     2514.84     2425.84    202.60 o 
 -14   4  12     1186.95     1267.55    128.35 o 
 -12   4  12      307.01      -36.06    221.69 o 
 -10   4  12     2906.64     2876.64    254.57 o 
  -8   4  12     1837.47     1816.99    180.32 o 
  -6   4  12     3837.78     3504.05    302.83 o 
  -4   4  12      906.23     1031.01    120.92 o 
  -2   4  12      677.94      712.27    108.72 o 
   0   4  12     5405.94     5087.39    402.54 o 
   2   4  12     1047.72     1296.19    140.54 o 
   4   4  12      556.54      580.74    129.41 o 
   6   4  12     2171.18     2851.18    263.59 o 
   8   4  12      762.23      685.22    168.65 o 
 -25   5  12       52.59       91.75    268.36 o 
 -23   5  12        1.07     -389.81    389.81 o 
 -21   5  12       19.37       94.40    163.88 o 
 -19   5  12       80.84      274.72    222.22 o 
 -17   5  12      256.16      354.81     96.52 o 
 -15   5  12     1334.61     1416.58    144.26 o 
 -13   5  12     4455.63     4455.50    343.14 o 
 -11   5  12     1218.72     1213.45    129.94 o 
  -9   5  12        2.62        9.02    200.47 o 
  -7   5  12      100.91      115.09    111.90 o 
  -5   5  12      268.10      367.01     93.87 o 
  -3   5  12     1192.59      849.63    141.07 o 
  -1   5  12        5.86     -143.73    272.07 o 
   1   5  12      355.73      143.20    259.87 o 
   3   5  12        0.02       88.04    150.62 o 
   5   5  12       27.65     -272.60    272.60 o 
   7   5  12        8.40      -51.97    281.62 o 
 -24   6  12      757.51      728.18    134.18 o 
 -22   6  12     1430.34     1537.50    170.24 o 
 -20   6  12     1027.25      925.47    140.54 o 
 -18   6  12     1577.47     1461.13    167.59 o 
 -16   6  12     2100.09     2083.76    181.38 o 
 -14   6  12      218.37      308.67    109.25 o 
 -12   6  12       15.68     -215.32    215.32 o 
 -10   6  12      389.24      221.16    291.69 o 
  -8   6  12       28.60      101.83    160.17 o 
  -6   6  12      307.53      222.22    175.55 o 
  -4   6  12      400.61       89.10    226.99 o 
  -2   6  12     1064.35     1078.21    132.06 o 
   0   6  12     1575.35     1938.16    125.70 o 
   2   6  12      389.85      391.93    117.74 o 
   4   6  12      586.94      695.82    140.01 o 
   6   6  12      631.13      780.68    128.88 o 
   8   6  12      249.38      415.80    301.77 o 
 -23   7  12      193.52      303.89    120.39 o 
 -21   7  12      245.76      238.13    294.35 o 
 -19   7  12      410.90      355.87    141.60 o 
 -17   7  12       42.46       74.25    194.64 o 
 -15   7  12      166.12      151.15    226.99 o 
 -13   7  12        5.59      -37.66    226.99 o 
 -11   7  12      696.67      -10.61    269.95 o 
  -9   7  12     1101.08      853.87    120.92 o 
  -7   7  12     1569.04     1540.15    151.68 o 
  -5   7  12     2562.54     2239.69    197.82 o 
  -3   7  12      764.68      354.81    264.65 o 
  -1   7  12        3.32      236.01    268.36 o 
   1   7  12        7.78       75.31    139.48 o 
   3   7  12       92.92       65.76    257.75 o 
   5   7  12      160.65      417.39    316.09 o 
   7   7  12       39.52     -138.95    337.31 o 
 -22   8  12     1213.91     1135.49    163.35 o 
 -20   8  12     3307.52     3521.02    296.47 o 
 -18   8  12      920.54      800.83    143.73 o 
 -16   8  12     1246.71     1345.51    146.91 o 
 -14   8  12      893.70      972.14    120.92 o 
 -12   8  12        5.77      103.95    216.38 o 
 -10   8  12      325.27      -57.28    278.44 o 
  -8   8  12       38.76     -216.38    236.01 o 
  -6   8  12      544.80      222.22    252.45 o 
  -4   8  12       15.29      -84.33    231.76 o 
  -2   8  12     1730.58     1639.85    157.52 o 
   0   8  12      998.67     1140.43    113.60 o 
   2   8  12      281.36      264.65    311.32 o 
   4   8  12      783.84     1052.75    144.79 o 
   6   8  12      621.24       76.37    427.47 o 
 -21   9  12      102.59      103.42    125.69 o 
 -19   9  12      429.52      394.05    114.56 o 
 -17   9  12       68.15      118.27    261.46 o 
 -15   9  12        1.71      276.31    223.28 o 
 -13   9  12      724.06      729.24    129.41 o 
 -11   9  12      449.11      495.88    114.56 o 
  -9   9  12        1.48     -299.12    299.12 o 
  -7   9  12      112.23       15.38    212.14 o 
  -5   9  12     2421.47     2712.23    217.45 o 
  -3   9  12      555.01      491.11    127.28 o 
  -1   9  12       42.56       13.79    238.66 o 
   1   9  12     1310.47     1350.28    158.58 o 
   3   9  12      124.57      186.15    109.25 o 
   5   9  12        0.67        6.89    295.94 o 
 -22  10  12     1199.86     1382.63    178.20 o 
 -20  10  12      675.00      775.91    159.64 o 
 -18  10  12     2253.01     2057.77    189.87 o 
 -16  10  12     1316.88     1142.91    168.65 o 
 -14  10  12       70.25     -164.94    294.35 o 
 -12  10  12       11.23      233.89    170.24 o 
 -10  10  12      594.42      492.17    112.97 o 
  -8  10  12        8.80      -90.69    247.14 o 
  -6  10  12      453.89      476.26    134.18 o 
  -4  10  12     1458.61     1264.89    150.09 o 
  -2  10  12     1803.57     1568.79    171.83 o 
   0  10  12     1278.35     1341.11    365.15 o 
   2  10  12      648.13     1108.97    136.83 o 
   4  10  12      149.45       50.38    345.26 o 
 -21  11  12      184.96      224.87    285.33 o 
 -19  11  12      274.00      290.63    215.85 o 
 -17  11  12       14.50      141.60    240.78 o 
 -15  11  12        8.21      246.08    239.72 o 
 -13  11  12     1056.34     1049.04    154.86 o 
 -11  11  12       10.72     -152.21    260.93 o 
  -9  11  12      162.41     -274.72    310.79 o 
  -7  11  12     1836.98     1838.21    180.32 o 
  -5  11  12        9.04     -268.36    286.92 o 
  -3  11  12       27.50     -287.98    287.98 o 
  -1  11  12      141.32      143.20    209.49 o 
   1  11  12      290.97      259.34    256.69 o 
   3  11  12      107.09      212.14    154.86 o 
 -18  12  12      323.33      399.36    289.04 o 
 -16  12  12     2723.80     2864.97    281.62 o 
 -14  12  12     1188.19     1210.27    182.44 o 
 -12  12  12      783.86      739.31    147.97 o 
 -10  12  12      201.33      -67.89    317.68 o 
  -8  12  12      329.60      105.54    297.53 o 
  -6  12  12        1.93     -148.50    235.48 o 
  -4  12  12       83.86      -43.49    254.04 o 
  -2  12  12      303.46      354.28    304.42 o 
   0  12  12     1144.70     1027.87    302.30 o 
   2  12  12       16.78       88.57    256.69 o 
 -17  13  12      183.75      161.76    124.63 o 
 -15  13  12       37.34      -94.93    222.22 o 
 -13  13  12      133.80       68.42    283.74 o 
 -11  13  12      199.32      218.51    190.40 o 
  -9  13  12      292.68      561.64    132.59 o 
  -7  13  12      237.73      365.41    260.93 o 
  -5  13  12      391.70      344.73    146.91 o 
  -3  13  12       45.56      187.75    298.59 o 
  -1  13  12      177.94      485.80    127.28 o 
   1  13  12        2.29       70.01    313.97 o 
 -16  14  12       97.41      168.12    144.79 o 
 -14  14  12       25.77       88.57    255.63 o 
 -12  14  12      200.40      252.45    315.03 o 
 -10  14  12       19.86     -145.85    355.87 o 
  -8  14  12       23.47      282.68    208.96 o 
  -6  14  12       77.23     -189.34    312.38 o 
  -4  14  12      235.49      273.13    191.99 o 
  -2  14  12      699.17      670.90    175.02 o 
   0  14  12      287.64      452.87    126.75 o 
 -13  15  12      535.51      -13.26    359.58 o 
 -11  15  12      233.18      197.82    132.06 o 
  -9  15  12      551.33      609.91    141.07 o 
  -7  15  12     1072.44     1044.80    170.77 o 
  -5  15  12       12.55      155.39    269.95 o 
  -3  15  12       41.37     -400.95    400.95 o 
 -25   1  13      781.35      796.06    160.17 o 
 -23   1  13     2659.04     2471.98    231.76 o 
 -21   1  13     5018.42     5085.56    415.80 o 
 -19   1  13      300.22      264.12    213.73 o 
 -17   1  13     1375.01     1595.84    149.56 o 
 -15   1  13     7924.86     7377.75    614.15 o 
 -13   1  13     5373.88     5577.73    500.65 o 
 -11   1  13     6456.17     7269.56    579.15 o 
  -9   1  13     6052.95     5220.81    474.67 o 
  -7   1  13     2224.87     2034.97    180.32 o 
  -5   1  13        3.81       54.63    185.62 o 
  -3   1  13     2971.85     2885.13    223.81 o 
  -1   1  13       91.09      173.43    145.32 o 
   1   1  13       47.97       25.46    184.56 o 
   3   1  13      253.11      233.89    161.23 o 
   5   1  13     1204.60     1241.03    172.37 o 
   7   1  13        2.81      151.68    263.06 o 
 -24   2  13      115.66      -95.46    222.75 o 
 -22   2  13       20.67      191.99    236.01 o 
 -20   2  13       34.94       51.97    277.38 o 
 -18   2  13        0.15     -191.99    261.99 o 
 -16   2  13      905.36      661.88    128.35 o 
 -14   2  13      504.29      539.37    112.97 o 
 -12   2  13       43.19     -116.68    221.16 o 
 -10   2  13      337.75      410.49     87.51 o 
  -8   2  13      197.67      160.70    216.91 o 
  -6   2  13       27.43     -307.07    307.07 o 
  -4   2  13     1446.31     1237.85    134.18 o 
  -2   2  13      305.27      307.07    257.22 o 
   0   2  13       49.32      119.96    170.08 o 
   2   2  13        0.05     -200.47    252.98 o 
   4   2  13       99.50      216.91    319.27 o 
   6   2  13        3.07       68.95    294.35 o 
 -25   3  13     1421.59     1562.42    191.46 o 
 -23   3  13     3616.19     3457.91    319.27 o 
 -21   3  13     2746.87     2877.17    236.01 o 
 -19   3  13      718.62       89.63    303.36 o 
 -17   3  13     3658.06     3512.00    331.47 o 
 -15   3  13     6402.33     5936.78    552.10 o 
 -13   3  13     1603.16     1956.48    185.09 o 
 -11   3  13     8273.72     8301.10    598.77 o 
  -9   3  13      738.27      821.52    114.56 o 
  -7   3  13       31.70     -250.86    256.69 o 
  -5   3  13     1216.14      498.53    336.24 o 
  -3   3  13      241.31      313.44    227.52 o 
  -1   3  13      397.62      428.53    117.74 o 
   1   3  13       12.04      172.90    207.90 o 
   3   3  13     1026.44     1366.19    164.41 o 
   5   3  13      455.83      302.30    306.54 o 
   7   3  13      167.02       70.01    313.44 o 
 -24   4  13      121.08     -198.35    324.58 o 
 -22   4  13      172.00      237.07    292.76 o 
 -20   4  13      414.05      338.37    240.25 o 
 -18   4  13      962.95       88.04    297.00 o 
 -16   4  13      179.37     -271.54    271.54 o 
 -14   4  13     1536.41     1699.25    168.65 o 
 -12   4  13     2726.17     2351.59    221.16 o 
 -10   4  13       17.36       23.87    152.74 o 
  -8   4  13       42.78      -79.55    229.64 o 
  -6   4  13     4158.90     4519.15    339.96 o 
  -4   4  13      226.75      184.56    214.26 o 
  -2   4  13      186.07       94.93    247.68 o 
   0   4  13        0.73      -10.33    156.92 o 
   2   4  13      512.38      -11.67    312.38 o 
   4   4  13        5.35      211.61    188.81 o 
   6   4  13       78.51      131.00    308.67 o 
 -23   5  13      892.99      562.71    446.56 o 
 -21   5  13      675.48      484.21    164.94 o 
 -19   5  13     5848.80     5587.28    410.49 o 
 -17   5  13     1064.04     1117.46    131.53 o 
 -15   5  13     1624.07     2057.77    193.05 o 
 -13   5  13    14867.36    15083.27    828.41 o 
 -11   5  13     1063.42     1108.97    126.75 o 
  -9   5  13     1291.23     1294.59    141.07 o 
  -7   5  13     4977.24     4813.49    374.43 o 
  -5   5  13      552.24       74.78    284.80 o 
  -3   5  13      458.32      -68.95    312.38 o 
  -1   5  13     2229.05     2003.68    181.91 o 
   1   5  13     1545.36     1422.94    166.53 o 
   3   5  13        9.08      -98.65    248.21 o 
   5   5  13       12.39      265.18    264.12 o 
 -24   6  13      434.20      -32.35    398.30 o 
 -22   6  13      410.00      502.78    129.41 o 
 -20   6  13      219.09     -168.12    282.68 o 
 -18   6  13      943.14      536.19    374.96 o 
 -16   6  13        6.94      -92.28    247.68 o 
 -14   6  13      174.74      238.13     95.46 o 
 -12   6  13      713.87      852.81    122.51 o 
 -10   6  13      115.49      281.09    194.64 o 
  -8   6  13       69.34      161.76    140.54 o 
  -6   6  13        8.15      101.83    212.14 o 
  -4   6  13      802.14      840.08    123.04 o 
  -2   6  13        1.16      136.83    295.94 o 
   0   6  13      352.18      365.92    104.28 o 
   2   6  13       26.70      100.77    171.83 o 
   4   6  13        2.37       42.43    168.12 o 
   6   6  13        0.04     -321.39    321.39 o 
 -23   7  13     1603.59     1763.96    193.05 o 
 -21   7  13     4200.65     4880.32    425.87 o 
 -19   7  13      936.30      729.77    155.92 o 
 -17   7  13     4149.51     4447.55    405.19 o 
 -15   7  13     5730.69     5375.14    397.24 o 
 -13   7  13      863.72      738.78    137.36 o 
 -11   7  13     3522.65     3396.39    322.99 o 
  -9   7  13     1823.71     1840.33    160.17 o 
  -7   7  13      277.64      173.96    102.89 o 
  -5   7  13       88.22     -153.27    287.98 o 
  -3   7  13        0.32      157.52    238.66 o 
  -1   7  13      122.90      165.47    253.51 o 
   1   7  13       79.83      126.75    173.43 o 
   3   7  13      575.67      416.33    315.03 o 
   5   7  13      256.71      386.10    120.39 o 
 -22   8  13        8.67      233.89    212.14 o 
 -20   8  13        0.64      159.64    186.68 o 
 -18   8  13       40.23      162.82    310.26 o 
 -16   8  13       47.77      -37.66    236.01 o 
 -14   8  13      655.04      889.93    132.59 o 
 -12   8  13      284.42      251.92    245.02 o 
 -10   8  13        0.95      100.77    117.74 o 
  -8   8  13        5.10      118.80    190.93 o 
  -6   8  13      132.21     -310.26    311.85 o 
  -4   8  13     1145.51     1212.39    162.29 o 
  -2   8  13      713.46      827.88    156.45 o 
   0   8  13       29.30      -29.13    160.50 o 
   2   8  13       50.26      256.69    254.04 o 
   4   8  13      287.48      605.66    130.47 o 
 -21   9  13     2024.15     1542.80    187.75 o 
 -19   9  13     1341.30     1398.54    207.90 o 
 -17   9  13      819.42      248.21    216.91 o 
 -15   9  13     1947.54     1913.52    176.61 o 
 -13   9  13     1933.89     2216.88    193.05 o 
 -11   9  13      757.39      623.17    128.88 o 
  -9   9  13     2706.84     2820.95    250.86 o 
  -7   9  13      343.60     -118.27    314.50 o 
  -5   9  13      118.52      142.13    313.97 o 
  -3   9  13      461.67      262.53    215.85 o 
  -1   9  13        7.88      260.93    191.46 o 
   1   9  13       32.03      156.98    184.03 o 
   3   9  13        1.18     -116.68    282.68 o 
 -20  10  13      259.97      387.16    339.96 o 
 -18  10  13      182.86      359.58    121.45 o 
 -16  10  13       49.77      195.17    240.78 o 
 -14  10  13     1369.93     1371.50    172.90 o 
 -12  10  13        0.17       66.29    250.86 o 
 -10  10  13       13.20      -89.10    230.70 o 
  -8  10  13      244.82      300.71    107.13 o 
  -6  10  13      125.47     -220.10    295.41 o 
  -4  10  13      137.53       66.29    258.81 o 
  -2  10  13      254.09      412.09    125.69 o 
   0  10  13        0.67      185.53    111.25 o 
   2  10  13      181.72      191.46    127.82 o 
 -19  11  13      541.10      595.06    145.32 o 
 -17  11  13     2481.54     2608.28    243.96 o 
 -15  11  13     3516.26     3537.99    312.38 o 
 -13  11  13       75.05      217.98    320.33 o 
 -11  11  13     1118.02     1370.97    150.09 o 
  -9  11  13      350.93      645.97    113.50 o 
  -7  11  13      223.57      242.37    236.54 o 
  -5  11  13      830.67     1001.84    159.64 o 
  -3  11  13        0.30       11.67    269.95 o 
  -1  11  13     1730.17     1921.47    189.34 o 
   1  11  13       72.32      -99.71    230.70 o 
 -18  12  13       18.29     -470.42    470.42 o 
 -16  12  13        0.84      -14.32    110.31 o 
 -14  12  13      562.37      111.37    331.47 o 
 -12  12  13      121.98      311.85    258.28 o 
 -10  12  13      576.69      528.76    131.53 o 
  -8  12  13       78.77     -337.31    337.31 o 
  -6  12  13      546.43      573.84    154.86 o 
  -4  12  13      307.70     -123.04    308.67 o 
  -2  12  13       87.69       43.49    174.49 o 
   0  12  13       32.36       55.44    210.55 o 
 -17  13  13      419.16      517.63    162.29 o 
 -15  13  13     1458.24     1365.13    196.76 o 
 -13  13  13      795.66     1212.39    167.59 o 
 -11  13  13      352.78      324.05    120.92 o 
  -9  13  13      433.33       53.04    328.29 o 
  -7  13  13       16.88     -144.79    353.22 o 
  -5  13  13      302.21      390.87    281.09 o 
  -3  13  13        0.66      148.50    114.56 o 
  -1  13  13        2.64      124.10    190.93 o 
 -14  14  13       68.64      155.39    272.60 o 
 -12  14  13      240.70      -11.14    347.91 o 
 -10  14  13        1.69     -281.09    362.76 o 
  -8  14  13       52.74     -199.94    326.17 o 
  -6  14  13      171.71     -489.52    489.52 o 
  -4  14  13        3.33     -188.81    289.57 o 
  -9  15  13      408.63       99.18    415.80 o 
 -24   0  14        8.51      -54.63    285.33 o 
 -22   0  14     1418.36     1491.89    164.41 o 
 -20   0  14     2307.47     2848.53    265.71 o 
 -18   0  14     4529.84     5330.59    396.17 o 
 -16   0  14     8836.41     8159.50    641.20 o 
 -14   0  14     5211.03     5320.51    370.19 o 
 -12   0  14      348.27      378.14    115.62 o 
 -10   0  14     8117.66     6762.01    609.38 o 
  -8   0  14     1329.44     1570.91    150.09 o 
  -6   0  14       80.86      -26.52    191.99 o 
  -4   0  14     1467.44     1419.76    151.68 o 
  -2   0  14     1444.53     1194.89    143.73 o 
   0   0  14      416.38      359.49    170.77 o 
   2   0  14       20.68       11.14    257.75 o 
   4   0  14      147.42     -186.68    307.61 o 
   6   0  14        2.26     -325.11    325.11 o 
 -25   1  14      322.78      457.17    110.31 o 
 -23   1  14      100.39      278.44    205.78 o 
 -21   1  14      845.66      608.32    151.68 o 
 -19   1  14        0.71     -246.08    246.08 o 
 -17   1  14      805.97     1032.60    128.35 o 
 -15   1  14       23.06      211.08    152.74 o 
 -13   1  14       19.81      311.85    226.46 o 
 -11   1  14     2198.76     2037.09    179.79 o 
  -9   1  14     1701.09     1744.33    150.62 o 
  -7   1  14      359.18      369.66    100.24 o 
  -5   1  14     1320.62     1230.42    136.83 o 
  -3   1  14       21.03     -318.21    318.21 o 
  -1   1  14      138.12      221.16    212.67 o 
   1   1  14      561.74      539.90    130.47 o 
   3   1  14       22.34     -177.14    294.88 o 
   5   1  14      102.77     -117.21    284.27 o 
 -24   2  14      109.12      135.77    138.42 o 
 -22   2  14       10.09     -103.95    258.81 o 
 -20   2  14     1517.31     1620.23    163.35 o 
 -18   2  14     5278.09     4973.13    389.81 o 
 -16   2  14     5908.30     5768.66    543.61 o 
 -14   2  14     3111.60     3599.51    292.76 o 
 -12   2  14     1677.54     1753.35    155.39 o 
 -10   2  14     1049.07     1071.85    142.67 o 
  -8   2  14     6679.99     6486.76    568.54 o 
  -6   2  14     3205.15     2813.00    252.98 o 
  -4   2  14     1223.94     1239.44    151.15 o 
  -2   2  14     1314.07     1509.39    160.17 o 
   0   2  14      100.78      264.60     95.43 o 
   2   2  14        2.38     -224.34    279.50 o 
   4   2  14      410.89      415.80    134.71 o 
 -25   3  14      256.99      223.81    201.00 o 
 -23   3  14     1404.61     1572.50    182.44 o 
 -21   3  14       26.17     -332.53    332.53 o 
 -19   3  14       19.87       25.99    199.94 o 
 -17   3  14     1858.80     1959.66    176.08 o 
 -15   3  14       36.94      -86.45    235.48 o 
 -13   3  14        7.23      -19.09    115.09 o 
 -11   3  14      118.50      127.28    137.36 o 
  -9   3  14     1084.25      935.54    135.24 o 
  -7   3  14       16.94      125.69    268.89 o 
  -5   3  14       66.04       -4.24    267.30 o 
  -3   3  14     1225.28     1183.75    152.74 o 
  -1   3  14      832.26     1186.40    151.68 o 
   1   3  14      192.12     -254.57    254.57 o 
   3   3  14      775.67      694.23    146.38 o 
   5   3  14      349.91      252.98    171.30 o 
 -24   4  14       25.27      -56.75    298.06 o 
 -22   4  14     1399.99     1160.94    170.24 o 
 -20   4  14     1965.31     1715.70    177.67 o 
 -18   4  14     1911.93     1989.36    180.85 o 
 -16   4  14     7306.39     7790.37    622.11 o 
 -14   4  14     2846.53     2937.63    240.25 o 
 -12   4  14     1029.91     1205.49    135.77 o 
 -10   4  14     4685.15     4396.63    368.60 o 
  -8   4  14     3159.87     3438.29    267.30 o 
  -6   4  14     4022.75     3956.44    332.00 o 
  -4   4  14     3341.30     3487.61    329.88 o 
  -2   4  14       41.23       52.51    270.48 o 
   0   4  14      220.98       21.52    151.05 o 
   2   4  14      252.04       82.74    230.17 o 
   4   4  14      144.02       43.49    177.67 o 
 -23   5  14       20.10     -117.21    283.74 o 
 -21   5  14        1.59       -5.83    312.91 o 
 -19   5  14       18.53     -161.23    273.66 o 
 -17   5  14       12.56      100.77    279.50 o 
 -15   5  14        0.52     -232.30    232.30 o 
 -13   5  14       96.94     -198.88    284.27 o 
 -11   5  14      676.18      664.00    125.16 o 
  -9   5  14     1285.12      545.73    371.25 o 
  -7   5  14      439.73      191.46    136.83 o 
  -5   5  14      592.47      662.94    132.06 o 
  -3   5  14      190.66       51.97    267.83 o 
  -1   5  14        5.10     -308.67    308.67 o 
   1   5  14       83.02      141.60    160.17 o 
   3   5  14       68.31     -172.37    267.83 o 
   5   5  14        2.00     -210.02    341.55 o 
 -22   6  14      444.84      305.48    127.28 o 
 -20   6  14      674.36      632.71    140.01 o 
 -18   6  14     1326.23     1223.53    162.29 o 
 -16   6  14     3660.52     3694.45    303.89 o 
 -14   6  14     1786.99     1972.39    181.91 o 
 -12   6  14     2742.89     3052.19    255.10 o 
 -10   6  14     5866.20     5860.94    535.13 o 
  -8   6  14     2886.30     2774.28    224.87 o 
  -6   6  14     3616.15     4100.70    354.81 o 
  -4   6  14     2333.11     2307.04    209.49 o 
  -2   6  14      103.74      -63.64    308.67 o 
   0   6  14      591.86      419.68    224.85 o 
   2   6  14      194.14      218.51    197.29 o 
   4   6  14      189.48     -351.09    363.29 o 
 -23   7  14        6.61       71.60    318.74 o 
 -21   7  14       35.98      178.20    104.48 o 
 -19   7  14       14.86      -74.78    337.31 o 
 -17   7  14       24.21      171.83    267.30 o 
 -15   7  14      404.18      -74.25    329.35 o 
 -13   7  14      175.45      161.23    244.49 o 
 -11   7  14      193.65      194.64    275.25 o 
  -9   7  14      744.80      483.68    131.00 o 
  -7   7  14        4.11     -261.46    261.46 o 
  -5   7  14      204.91      325.11    229.11 o 
  -3   7  14      234.35      272.07    110.84 o 
  -1   7  14      298.17      356.40    128.88 o 
   1   7  14      192.60      237.60    141.60 o 
   3   7  14       77.95      -18.56    169.71 o 
 -22   8  14      943.70     1077.15    163.88 o 
 -20   8  14      773.08      679.38    163.88 o 
 -18   8  14     2340.92     2230.67    208.96 o 
 -16   8  14     1225.60     1002.37    156.45 o 
 -14   8  14     2591.71     2737.16    221.16 o 
 -12   8  14     4232.68     4435.88    367.54 o 
 -10   8  14     3723.64     3716.19    365.41 o 
  -8   8  14     2312.16     2313.40    230.17 o 
  -6   8  14     1821.67     2191.95    205.78 o 
  -4   8  14      616.92      423.75    324.58 o 
  -2   8  14     1226.66     1055.40    173.43 o 
   0   8  14      343.35      338.36    217.98 o 
   2   8  14       12.51     -344.20    344.20 o 
 -21   9  14        8.66       90.69    264.65 o 
 -19   9  14      323.91     -286.92    387.16 o 
 -17   9  14      236.12      574.37    120.92 o 
 -15   9  14     1293.13      533.54    376.55 o 
 -13   9  14      493.77      490.58    123.57 o 
 -11   9  14       83.48     -258.28    258.28 o 
  -9   9  14      122.94     -348.97    348.97 o 
  -7   9  14       16.30     -292.76    292.76 o 
  -5   9  14      121.24       -1.06    294.88 o 
  -3   9  14       36.56      351.62    301.77 o 
  -1   9  14      845.64      248.74    204.72 o 
   1   9  14       31.95     -198.35    324.58 o 
 -20  10  14     1868.40     2006.33    207.90 o 
 -18  10  14      171.58       35.00    381.85 o 
 -16  10  14     2775.57     2573.28    252.98 o 
 -14  10  14     1874.10     1990.42    181.91 o 
 -12  10  14      292.32      385.04    334.65 o 
 -10  10  14     1389.01     1360.36    180.85 o 
  -8  10  14     1543.13     1377.86    181.91 o 
  -6  10  14       82.87      153.80    178.73 o 
  -4  10  14      482.74      516.03    360.64 o 
  -2  10  14       40.85        9.02    288.51 o 
   0  10  14        1.47       54.40    172.88 o 
 -19  11  14      355.81      480.50    149.03 o 
 -17  11  14       35.25      -55.69    293.29 o 
 -15  11  14       14.87     -249.27    306.01 o 
 -13  11  14      223.42      230.17    164.94 o 
 -11  11  14      997.34     1278.15    159.64 o 
  -9  11  14       32.37      241.31    294.88 o 
  -7  11  14      147.31      300.18    304.42 o 
  -5  11  14      482.18      619.98    149.03 o 
  -3  11  14       57.78      176.08    353.75 o 
  -1  11  14       26.58       45.61    185.62 o 
 -16  12  14     1402.69     1496.66    177.14 o 
 -14  12  14     1986.10     1907.68    196.23 o 
 -12  12  14      936.65      907.97    162.29 o 
 -10  12  14      413.71       76.90    408.37 o 
  -8  12  14     1138.17     1220.34    170.24 o 
  -6  12  14     1086.81     1217.69    181.38 o 
  -4  12  14      123.75       57.28    178.73 o 
  -2  12  14       56.00      177.14    210.02 o 
 -15  13  14      149.53      137.36    327.23 o 
 -13  13  14       16.17     -248.21    277.38 o 
 -11  13  14      119.15       88.57    256.16 o 
  -9  13  14      126.17       25.46    247.68 o 
  -7  13  14        8.68       89.63    257.75 o 
  -5  13  14       34.40      285.33    286.92 o 
 -10  14  14      799.90      973.73    177.14 o 
 -23   1  15       61.40      104.48    107.13 o 
 -21   1  15      731.38      846.98    153.80 o 
 -19   1  15     1566.78     1381.04    163.88 o 
 -17   1  15     3121.80     2969.45    262.53 o 
 -15   1  15      422.31      144.79    267.30 o 
 -13   1  15      715.16      691.58    146.38 o 
 -11   1  15     5155.45     4417.85    374.43 o 
  -9   1  15      820.24      939.79    150.62 o 
  -7   1  15     1923.95     2060.43    190.40 o 
  -5   1  15     3488.67     3687.55    336.77 o 
  -3   1  15       11.39     -295.94    295.94 o 
  -1   1  15     1074.79     1010.85    156.45 o 
   1   1  15     1469.77     1666.37    155.39 o 
   3   1  15       23.89      132.06    310.26 o 
 -24   2  15      395.10      -30.76    391.93 o 
 -22   2  15        0.39       26.52    232.30 o 
 -20   2  15      120.86     -272.60    272.60 o 
 -18   2  15        0.30     -282.15    319.80 o 
 -16   2  15     1140.66     1011.92    144.79 o 
 -14   2  15       70.43     -172.90    198.88 o 
 -12   2  15      193.35      168.12    127.28 o 
 -10   2  15      124.43      187.75    262.53 o 
  -8   2  15      451.97      516.56    104.48 o 
  -6   2  15      153.90       61.52    228.58 o 
  -4   2  15     1657.31     1676.45    147.44 o 
  -2   2  15      200.85      342.08    242.90 o 
   0   2  15      114.37      222.32    198.78 o 
   2   2  15      327.27      310.26    317.68 o 
   4   2  15      139.40     -275.25    334.65 o 
 -23   3  15       58.71     -260.93    318.21 o 
 -21   3  15      483.27      167.59    330.41 o 
 -19   3  15     1258.28     1479.16    151.15 o 
 -17   3  15     1152.38      966.30    160.17 o 
 -15   3  15     2039.29     2601.92    235.48 o 
 -13   3  15      803.05      968.43    136.83 o 
 -11   3  15      356.68      343.67    119.86 o 
  -9   3  15     6248.23     6498.96    591.34 o 
  -7   3  15     3423.82     3076.58    269.42 o 
  -5   3  15      519.55      749.39    128.88 o 
  -3   3  15     2364.68     2055.65    207.90 o 
  -1   3  15      370.43      527.70    128.88 o 
   1   3  15      151.50      247.68    119.86 o 
   3   3  15      617.26      662.94    144.26 o 
 -24   4  15      115.31     -210.02    342.61 o 
 -22   4  15      113.28     -165.47    395.64 o 
 -20   4  15      264.44       -3.18    307.61 o 
 -18   4  15      161.49      217.45    102.89 o 
 -16   4  15        0.47      177.67    214.79 o 
 -14   4  15        1.29       74.78    195.17 o 
 -12   4  15        0.13     -198.88    268.89 o 
 -10   4  15      445.06      575.43    108.72 o 
  -8   4  15      273.65      235.48    162.29 o 
  -6   4  15        2.28      -34.47    225.93 o 
  -4   4  15        7.14      231.76    223.81 o 
  -2   4  15       61.07      -41.90    249.80 o 
   0   4  15        7.00       25.02    171.22 o 
   2   4  15        0.33     -259.87    317.15 o 
 -23   5  15        7.21     -321.39    321.39 o 
 -21   5  15       32.10      -33.94    226.46 o 
 -19   5  15      121.25     -100.77    252.45 o 
 -17   5  15      407.48      117.74    259.87 o 
 -15   5  15     1439.70     1078.74    156.45 o 
 -13   5  15      778.64     1013.51    135.24 o 
 -11   5  15     4642.61     4320.26    366.47 o 
  -9   5  15     6722.87     7096.14    642.79 o 
  -7   5  15     2985.77     2581.76    253.51 o 
  -5   5  15     2693.59     2727.61    272.07 o 
  -3   5  15     2891.48     2727.61    248.21 o 
  -1   5  15     1167.44      885.69    169.18 o 
   1   5  15      163.00      -35.00    231.76 o 
   3   5  15      369.10      465.65    359.05 o 
 -22   6  15      226.20      428.53    383.45 o 
 -20   6  15       41.60     -182.44    303.89 o 
 -18   6  15        3.41      -58.87    295.94 o 
 -16   6  15     1540.23     1330.66    164.94 o 
 -14   6  15     1486.04     1474.38    160.17 o 
 -12   6  15        9.84     -148.50    255.63 o 
 -10   6  15       52.88      162.29    124.63 o 
  -8   6  15       30.14       75.84    201.00 o 
  -6   6  15       14.14     -358.52    369.13 o 
  -4   6  15        0.17     -175.55    309.73 o 
  -2   6  15        0.61      182.44    286.92 o 
   0   6  15        5.56      -49.80    175.69 o 
   2   6  15       37.45      345.79    290.63 o 
 -21   7  15      206.32      176.61    360.64 o 
 -19   7  15      259.94      187.21    298.06 o 
 -17   7  15      173.07     -115.62    293.82 o 
 -15   7  15     1726.36     2346.82    226.46 o 
 -13   7  15     3182.91     3215.01    295.41 o 
 -11   7  15     1406.92     1400.13    159.64 o 
  -9   7  15     5249.65     5237.25    457.17 o 
  -7   7  15     1914.44     1564.54    167.06 o 
  -5   7  15      413.58      665.59    142.67 o 
  -3   7  15     3106.38     3230.39    313.97 o 
  -1   7  15      376.11      321.92    252.98 o 
   1   7  15        3.43      108.19    193.05 o 
 -20   8  15       28.44       25.46    247.68 o 
 -18   8  15       77.92      -91.75    216.91 o 
 -16   8  15       21.40      254.04    249.27 o 
 -14   8  15      125.45     -307.07    342.08 o 
 -12   8  15        0.13       26.52    210.02 o 
 -10   8  15      948.11      381.32    261.99 o 
  -8   8  15       64.21       26.52    211.08 o 
  -6   8  15       20.43     -275.25    275.25 o 
  -4   8  15     1221.88     1427.71    187.75 o 
  -2   8  15        4.12      432.24    329.88 o 
   0   8  15        2.15       85.60    201.43 o 
 -19   9  15        8.45     -259.87    259.87 o 
 -17   9  15      264.06      466.18    105.54 o 
 -15   9  15      213.20       84.33    235.48 o 
 -13   9  15     1747.37     1605.91    195.70 o 
 -11   9  15     4199.06     3718.84    317.15 o 
  -9   9  15      171.98      -18.56    341.02 o 
  -7   9  15      443.43      388.75    137.89 o 
  -5   9  15     2748.65     2484.18    228.05 o 
  -3   9  15      269.19      260.40    174.49 o 
  -1   9  15     1045.70     1251.64    173.43 o 
 -18  10  15       78.81       71.60    314.50 o 
 -16  10  15      747.24      709.08    153.80 o 
 -14  10  15      566.24      800.83    150.09 o 
 -12  10  15       25.80     -124.10    310.79 o 
 -10  10  15       39.53       68.95    284.80 o 
  -8  10  15       20.24      -91.75    216.91 o 
  -6  10  15       45.61       43.49    173.96 o 
  -4  10  15        0.33      152.21    261.99 o 
  -2  10  15       32.43      137.36    327.23 o 
 -17  11  15      842.12      986.46    143.73 o 
 -15  11  15      864.20     1092.53    172.37 o 
 -13  11  15      498.23       71.07    301.77 o 
 -11  11  15     1075.17      732.42    184.03 o 
  -9  11  15      317.31      479.44    147.44 o 
  -7  11  15      428.06      641.20    136.30 o 
  -5  11  15      773.84      978.50    166.00 o 
  -3  11  15       10.91       26.52    261.99 o 
 -14  12  15       58.00     -228.05    382.39 o 
 -12  12  15       18.96      237.60    214.79 o 
 -10  12  15       83.67      198.88    324.58 o 
  -8  12  15      205.38      347.91    291.69 o 
  -6  12  15      482.76      229.11    422.16 o 
 -24   0  16       32.41     -254.57    283.21 o 
 -22   0  16        3.48      -35.00    230.70 o 
 -20   0  16      135.44      -47.20    263.59 o 
 -18   0  16       16.15     -148.50    235.48 o 
 -16   0  16      222.55      285.33     99.18 o 
 -14   0  16      153.72      112.97    244.49 o 
 -12   0  16      444.84      536.72    122.51 o 
 -10   0  16     2610.67     2255.60    205.25 o 
  -8   0  16      255.04      220.63    160.17 o 
  -6   0  16      137.15      306.01    100.24 o 
  -4   0  16     1384.18     1283.46    170.24 o 
  -2   0  16     1801.55     1785.70    194.11 o 
   0   0  16       19.57      118.80    242.90 o 
   2   0  16      187.47      177.67    112.97 o 
 -23   1  16        3.90       25.99    249.80 o 
 -21   1  16      304.50       26.52    231.23 o 
 -19   1  16      251.75      207.90    185.62 o 
 -17   1  16       13.32     -206.84    206.84 o 
 -15   1  16       95.97     -215.32    288.51 o 
 -13   1  16       88.20      -98.12    258.81 o 
 -11   1  16      296.92      359.58    265.18 o 
  -9   1  16      718.91      866.07    141.60 o 
  -7   1  16      720.99      447.09    342.61 o 
  -5   1  16       11.25       -1.06    286.92 o 
  -3   1  16       75.85       25.99    217.45 o 
  -1   1  16       78.43      245.02    305.48 o 
   1   1  16       15.50      214.26    270.48 o 
 -22   2  16      256.02      379.20    330.41 o 
 -20   2  16      221.88       10.08    274.72 o 
 -18   2  16       34.50      190.40    234.42 o 
 -16   2  16      625.70      667.72    105.01 o 
 -14   2  16       18.20      -37.66    233.36 o 
 -12   2  16       90.46      -24.40    187.75 o 
 -10   2  16     2131.13     1880.11    184.56 o 
  -8   2  16      958.22      850.16    149.03 o 
  -6   2  16      435.81      260.93    307.07 o 
  -4   2  16     2090.91     2181.88    202.06 o 
  -2   2  16      499.49      577.03    160.17 o 
   0   2  16      551.28      512.15    149.25 o 
 -23   3  16      114.55      -39.25    246.61 o 
 -21   3  16       31.55       73.19    141.07 o 
 -19   3  16      160.63      212.67    189.87 o 
 -17   3  16      231.63       53.04    298.06 o 
 -15   3  16      822.27      824.70    134.71 o 
 -13   3  16      211.33      115.62    250.33 o 
 -11   3  16     1018.85     1004.49    135.77 o 
  -9   3  16     1831.60     2068.38    198.35 o 
  -7   3  16     1009.48      781.74    157.52 o 
  -5   3  16      617.83      703.25    133.65 o 
  -3   3  16      514.79       68.95    275.25 o 
  -1   3  16      378.35       34.47    373.37 o 
   1   3  16      303.20      668.25    145.32 o 
 -22   4  16      863.60      549.45    146.38 o 
 -20   4  16      119.60       26.52    232.83 o 
 -18   4  16       69.20      166.53    154.33 o 
 -16   4  16        0.60      -27.58    202.60 o 
 -14   4  16      392.83      142.67    328.29 o 
 -12   4  16     1674.01     1709.86    192.52 o 
 -10   4  16       36.63      168.65    258.28 o 
  -8   4  16      854.52     1025.17    143.20 o 
  -6   4  16     2837.87     2929.68    284.80 o 
  -4   4  16      176.90      251.92    247.14 o 
  -2   4  16      511.73     -293.29    408.37 o 
   0   4  16     1349.11     1198.88    142.78 o 
 -21   5  16      178.41     -117.21    283.21 o 
 -19   5  16        1.64      378.67    271.54 o 
 -17   5  16       89.48      244.49    117.74 o 
 -15   5  16       19.55      120.39    266.24 o 
 -13   5  16        4.88       79.02    212.67 o 
 -11   5  16       25.70      -14.85    223.81 o 
  -9   5  16        3.69       98.12    168.12 o 
  -7   5  16        1.89      288.51    104.48 o 
  -5   5  16       48.70       52.51    309.73 o 
  -3   5  16       25.66      111.37    330.94 o 
  -1   5  16       20.09      193.58    316.09 o 
 -22   6  16     1021.73     1289.29    176.61 o 
 -20   6  16      592.52      640.14    125.69 o 
 -18   6  16      114.25      193.58    193.58 o 
 -16   6  16       56.56     -171.30    289.04 o 
 -14   6  16      285.92     -290.63    307.07 o 
 -12   6  16      450.04      174.49    270.48 o 
 -10   6  16       17.48      -55.16    286.39 o 
  -8   6  16     1588.43     1298.31    185.62 o 
  -6   6  16     2295.19     1918.82    216.38 o 
  -4   6  16      192.14      302.30    306.54 o 
  -2   6  16      727.99      861.29    173.43 o 
   0   6  16     1384.90     1332.89    583.39 o 
 -21   7  16       59.82      414.21    301.24 o 
 -19   7  16        0.27      210.55    263.06 o 
 -17   7  16      841.99     1067.60    140.54 o 
 -15   7  16       76.98      267.83    197.82 o 
 -13   7  16       75.10      263.06    193.58 o 
 -11   7  16      624.23      231.76    283.74 o 
  -9   7  16        0.07      248.74    243.96 o 
  -7   7  16      259.23      123.04    198.35 o 
  -5   7  16      389.45      433.83    127.82 o 
  -3   7  16       67.68        8.49    294.35 o 
  -1   7  16       76.85      277.91    222.75 o 
 -20   8  16      373.45      405.19    135.24 o 
 -18   8  16      366.20      329.88    134.71 o 
 -16   8  16      431.47      648.62    124.10 o 
 -14   8  16      355.91      204.19    143.20 o 
 -12   8  16       68.32     -136.83    341.02 o 
 -10   8  16      658.54      705.90    148.50 o 
  -8   8  16      299.88      205.78    178.20 o 
  -6   8  16      833.09      844.32    169.18 o 
  -4   8  16      938.24     1127.00    171.83 o 
  -2   8  16      725.15      732.95    178.73 o 
 -19   9  16      118.70      134.71    152.21 o 
 -17   9  16      126.41      290.10     92.28 o 
 -15   9  16      778.60      545.73    383.98 o 
 -13   9  16       61.05       68.95    293.82 o 
 -11   9  16      135.09     -326.17    340.49 o 
  -9   9  16        2.33      -68.95    325.11 o 
  -7   9  16        0.00        9.02    293.29 o 
  -5   9  16        6.84     -318.21    318.21 o 
  -3   9  16        0.31      138.95    330.41 o 
 -16  10  16        5.44       91.75    265.18 o 
 -14  10  16      215.99      171.83    203.13 o 
 -12  10  16       74.68      320.86    330.94 o 
 -10  10  16        5.22     -136.83    332.53 o 
  -8  10  16      300.86      560.58    397.24 o 
  -6  10  16      224.43      156.45    272.60 o 
 -15  11  16       19.43      -40.31    255.10 o 
 -13  11  16      106.18     -230.17    385.57 o 
 -11  11  16       53.51     -254.57    283.74 o 
  -9  11  16      332.01      711.20    131.53 o 
  -7  11  16        6.61        6.36    319.27 o 
 -21   1  17     1293.32     1670.62    162.82 o 
 -19   1  17      319.88      144.26    245.55 o 
 -17   1  17     1329.14     1543.33    169.71 o 
 -15   1  17      352.33      479.44    125.69 o 
 -13   1  17      329.20      335.71    286.39 o 
 -11   1  17        5.18      167.59    142.67 o 
  -9   1  17       20.30      433.83    332.00 o 
  -7   1  17      912.12      540.43    381.32 o 
  -5   1  17        3.04       67.89    281.62 o 
  -3   1  17      191.18     -373.37    373.37 o 
  -1   1  17     1265.76     1404.91    193.58 o 
 -22   2  17       55.13       -4.24    118.27 o 
 -20   2  17       18.85      147.97    254.57 o 
 -18   2  17      246.62      -80.08    348.44 o 
 -16   2  17       13.24     -228.05    283.21 o 
 -14   2  17      165.79      162.82    115.62 o 
 -12   2  17      183.75      121.45    267.30 o 
 -10   2  17      484.04      216.91    222.75 o 
  -8   2  17        0.93     -264.12    264.12 o 
  -6   2  17      664.88      479.44    418.98 o 
  -4   2  17       11.13      188.81    304.42 o 
  -2   2  17       95.26     -404.13    467.24 o 
 -21   3  17      941.66     1340.20    159.64 o 
 -19   3  17     1008.01     1091.47    158.58 o 
 -17   3  17       21.97      214.79    192.52 o 
 -15   3  17      864.89     1019.87    134.18 o 
 -13   3  17       60.19      -44.02    254.57 o 
 -11   3  17      158.64      205.25    183.50 o 
  -9   3  17       12.03       25.99    216.91 o 
  -7   3  17       27.93       -3.18    219.04 o 
  -5   3  17      440.38      178.20    178.73 o 
  -3   3  17        3.28     -305.48    305.48 o 
  -1   3  17      431.29      336.24    348.44 o 
 -22   4  17       49.37      224.34    284.27 o 
 -20   4  17        7.02      128.88    161.76 o 
 -18   4  17       64.83       68.42    290.10 o 
 -16   4  17      305.85      259.87    137.36 o 
 -14   4  17      397.47      461.41    310.26 o 
 -12   4  17       15.61       67.35    269.42 o 
 -10   4  17       72.54     -388.22    388.22 o 
  -8   4  17      160.16      354.28    304.42 o 
  -6   4  17      134.24      -94.40    221.16 o 
  -4   4  17        1.77      211.08    264.12 o 
  -2   4  17       80.66      -13.26    356.40 o 
 -21   5  17      290.43     -143.73    345.26 o 
 -19   5  17      952.67     1201.25    162.29 o 
 -17   5  17     1290.77     1516.81    175.55 o 
 -15   5  17       24.79       10.08    274.19 o 
 -13   5  17      887.68      750.98    151.68 o 
 -11   5  17        9.78       83.27    229.11 o 
  -9   5  17      627.44      628.47    137.89 o 
  -7   5  17      199.35      -32.35    222.75 o 
  -5   5  17      367.55      584.98    418.98 o 
  -3   5  17     1668.82     1417.11    201.00 o 
 -20   6  17      322.17      135.77    321.92 o 
 -18   6  17       30.75     -451.33    451.33 o 
 -16   6  17       54.16     -187.75    309.73 o 
 -14   6  17      239.71      -64.17    312.91 o 
 -12   6  17      120.08      215.85    193.58 o 
 -10   6  17      150.63      201.00    176.61 o 
  -8   6  17      506.56      404.66    150.62 o 
  -6   6  17        0.09     -292.23    292.23 o 
  -4   6  17        1.02      261.99    329.88 o 
 -19   7  17      175.27      219.57    277.91 o 
 -17   7  17        7.80      105.54    189.34 o 
 -15   7  17     1479.86     1410.21    182.97 o 
 -13   7  17      350.29      186.68    301.77 o 
 -11   7  17       90.02      467.24    109.25 o 
  -9   7  17      220.12      154.33    164.94 o 
  -7   7  17       21.61      190.93    312.38 o 
  -5   7  17      442.76      553.69    147.44 o 
 -18   8  17        1.38      221.69    281.09 o 
 -16   8  17      217.48      277.91    278.97 o 
 -14   8  17        3.59      -98.12    227.52 o 
 -12   8  17      205.86      228.05    127.82 o 
 -10   8  17      406.69      440.19    335.71 o 
  -8   8  17      176.61     -351.09    351.09 o 
  -6   8  17      139.51       51.44    360.64 o 
 -15   9  17      113.48       91.22    266.24 o 
 -13   9  17        6.70     -213.73    213.73 o 
 -11   9  17       55.83     -302.30    302.30 o 
  -9   9  17       23.40       71.07    224.34 o 
  -7   9  17       67.94      -80.08    358.52 o 
 -12  10  17       20.41      160.70    280.56 o 
 -20   0  18     2099.01     2433.79    219.57 o 
 -18   0  18      515.17      395.11    121.98 o 
 -16   0  18      352.45      364.88    316.09 o 
 -14   0  18     4010.58     3702.93    328.29 o 
 -12   0  18        5.81      273.13    202.06 o 
 -10   0  18       92.45      243.43    300.18 o 
  -8   0  18     2404.12     2098.61    210.55 o 
  -6   0  18        0.17        6.89    294.88 o 
  -4   0  18      143.19      245.02    377.61 o 
 -21   1  18       27.51      -58.87    306.01 o 
 -19   1  18      206.66      275.25    276.31 o 
 -17   1  18       67.28        8.49    286.92 o 
 -15   1  18      268.05      203.13    252.45 o 
 -13   1  18      617.88     1025.70    152.21 o 
 -11   1  18     1064.95     1061.77    166.00 o 
  -9   1  18      489.18      431.18    151.68 o 
  -7   1  18      281.00      459.29    137.89 o 
  -5   1  18       28.36      407.31    295.41 o 
 -20   2  18     1518.18     1821.77    205.25 o 
 -18   2  18      498.77      678.32    144.79 o 
 -16   2  18     2529.77     3113.71    277.91 o 
 -14   2  18     1331.16     1333.84    196.76 o 
 -12   2  18      284.55      202.60    251.92 o 
 -10   2  18      206.20      213.20    166.00 o 
  -8   2  18       99.76     -268.89    348.97 o 
  -6   2  18       16.35     -243.96    272.07 o 
  -4   2  18      126.11      530.88    364.35 o 
 -19   3  18       82.39     -157.52    378.14 o 
 -17   3  18       22.16      217.98    108.72 o 
 -15   3  18       12.21     -356.93    356.93 o 
 -13   3  18      495.01      248.21    306.01 o 
 -11   3  18       29.09      204.19    255.63 o 
  -9   3  18      229.00      381.85    133.65 o 
  -7   3  18        6.30      297.53    109.25 o 
  -5   3  18        1.52     -375.49    407.84 o 
 -20   4  18      951.72      999.72    162.29 o 
 -18   4  18     1328.43     1299.37    172.37 o 
 -16   4  18     1456.90     1679.63    185.09 o 
 -14   4  18      352.48       51.44    336.24 o 
 -12   4  18      378.88      611.50    127.28 o 
 -10   4  18      262.43      182.44    164.41 o 
  -8   4  18       47.92      -37.12    236.54 o 
  -6   4  18       39.96        6.89    306.54 o 
 -19   5  18      127.77       71.60    319.27 o 
 -17   5  18       56.92       88.57    257.22 o 
 -15   5  18        9.67       26.52    242.90 o 
 -13   5  18      115.14      227.52    205.25 o 
 -11   5  18       10.33      131.53    304.95 o 
  -9   5  18       36.72      -55.16    290.63 o 
  -7   5  18       18.12     -381.85    381.85 o 
 -18   6  18     1681.44     1630.84    198.88 o 
 -16   6  18     1297.88     1318.46    163.35 o 
 -14   6  18      326.06      381.32    137.89 o 
 -12   6  18      808.37     1066.01    166.00 o 
 -10   6  18      405.13      232.83    211.08 o 
  -8   6  18       27.79       99.18    163.35 o 
 -15   7  18       32.65     -417.92    417.92 o 
 -13   7  18      188.49      217.45    275.25 o 
 -11   7  18      201.16      217.45    275.78 o 
  -9   7  18       14.65       25.99    256.16 o 
 -12   8  18       79.34     -125.69    300.71 o 
 -17   1  19     1381.82     1640.38    180.32 o 
 -15   1  19     1154.48     1046.39    177.14 o 
 -13   1  19      944.20     1034.72    169.18 o 
 -11   1  19     2170.30     1721.00    209.49 o 
  -9   1  19      530.73      304.95    163.88 o 
 -18   2  19       13.93      243.43    221.16 o 
 -16   2  19       32.10      228.58    175.55 o 
 -14   2  19       57.84      234.95    213.20 o 
 -12   2  19        0.08     -202.60    330.94 o 
 -10   2  19      276.84      587.63    132.59 o 
  -8   2  19      137.86      111.90    201.00 o 
 -17   3  19     1091.38     1420.29    185.09 o 
 -15   3  19     1408.29     1624.47    182.97 o 
 -13   3  19     1136.05      935.01    181.91 o 
 -11   3  19      185.48     -354.81    367.01 o 
  -9   3  19      334.29      315.03    389.28 o 
 -16   4  19      343.84      466.18    359.05 o 
 -14   4  19       67.70      188.28    137.89 o 
 -12   4  19       32.37       71.07    317.68 o 
 -10   4  19      205.38      310.79    120.92 o 
 -13   5  19      163.59     -105.54    242.90 o 
                                                 
